# Supplementary material for: Rapid High-Sensitivity Analysis of Methane Clumped Isotopes (Δ13CH3D and Δ12CH2D2) Using Mid-Infrared Laser Spectroscopy
Source: Anal Chem. 2025 Jan 8;97(2):1291–9. doi: 10.1021/acs.analchem.4c05406 (PMC11755397; doi:10.1021/acs.analchem.4c05406)
Supplement: Supplementary file 2 — ac4c05406_si_002.txt [file ac4c05406_si_002.txt]

'wavenumber_13CH3D_1000_1850cm-1'	'net abs cross section_13CH3D_1000_1850cm-1'	'wavenumber_13CH3D_2000_2987cm-1'	'net abs cross section_13CH3D_2000_2987cm-1'	'wavenumber_13CH3D_2790_3220cm-1'	'net abs cross section_13CH3D_2790_3220cm-1'
999.9995035	-2.498e-21	1999.999949	-1.058e-22	2789.999764	-3.322e-20
1000.000445	-3.713e-21	2000.00089	-1.94e-22	2790.000705	-3.109e-20
1000.001387	-5.827e-21	2000.001832	-1.56e-22	2790.001647	-2.905e-20
1000.002328	-7.909e-21	2000.002774	-2.751e-23	2790.002588	-2.781e-20
1000.00327	-8.876e-21	2000.003715	1.064e-22	2790.00353	-2.782e-20
1000.004212	-8.178e-21	2000.004657	1.594e-22	2790.004472	-2.908e-20
1000.005153	-6.156e-21	2000.005598	9.325e-23	2790.005413	-3.11e-20
1000.006095	-3.821e-21	2000.00654	-5.998e-23	2790.006355	-3.313e-20
1000.007037	-2.25e-21	2000.007482	-2.178e-22	2790.007297	-3.441e-20
1000.007978	-2.007e-21	2000.008423	-2.938e-22	2790.008238	-3.447e-20
1000.00892	-2.94e-21	2000.009365	-2.466e-22	2790.00918	-3.328e-20
1000.009861	-4.378e-21	2000.010307	-1.002e-22	2790.010121	-3.124e-20
1000.010803	-5.558e-21	2000.011248	7.098e-23	2790.011063	-2.899e-20
1000.011745	-5.996e-21	2000.01219	1.854e-22	2790.012005	-2.715e-20
1000.012686	-5.662e-21	2000.013131	1.973e-22	2790.012946	-2.613e-20
1000.013628	-4.927e-21	2000.014073	1.163e-22	2790.013888	-2.597e-20
1000.01457	-4.298e-21	2000.015015	-5.314e-24	2790.01483	-2.645e-20
1000.015511	-4.103e-21	2000.015956	-1.074e-22	2790.015771	-2.721e-20
1000.016453	-4.272e-21	2000.016898	-1.565e-22	2790.016713	-2.792e-20
1000.017395	-4.387e-21	2000.01784	-1.592e-22	2790.017655	-2.841e-20
1000.018336	-4.024e-21	2000.018781	-1.51e-22	2790.018596	-2.868e-20
1000.019278	-3.142e-21	2000.019723	-1.685e-22	2790.019538	-2.884e-20
1000.020219	-2.212e-21	2000.020665	-2.236e-22	2790.020479	-2.902e-20
1000.021161	-1.919e-21	2000.021606	-2.974e-22	2790.021421	-2.93e-20
1000.022103	-2.609e-21	2000.022548	-3.513e-22	2790.022363	-2.975e-20
1000.023044	-3.947e-21	2000.023489	-3.517e-22	2790.023304	-3.038e-20
1000.023986	-5.101e-21	2000.024431	-2.887e-22	2790.024246	-3.122e-20
1000.024928	-5.355e-21	2000.025373	-1.816e-22	2790.025188	-3.225e-20
1000.025869	-4.667e-21	2000.026314	-6.784e-23	2790.026129	-3.334e-20
1000.026811	-3.689e-21	2000.027256	1.536e-23	2790.027071	-3.428e-20
1000.027753	-3.227e-21	2000.028198	4.67e-23	2790.028013	-3.479e-20
1000.028694	-3.564e-21	2000.029139	2.69e-23	2790.028954	-3.467e-20
1000.029636	-4.253e-21	2000.030081	-2.635e-23	2790.029896	-3.395e-20
1000.030577	-4.525e-21	2000.031023	-8.865e-23	2790.030837	-3.293e-20
1000.031519	-3.944e-21	2000.031964	-1.376e-22	2790.031779	-3.217e-20
1000.032461	-2.744e-21	2000.032906	-1.591e-22	2790.032721	-3.217e-20
1000.033402	-1.565e-21	2000.033847	-1.491e-22	2790.033662	-3.32e-20
1000.034344	-8.918e-22	2000.034789	-1.129e-22	2790.034604	-3.502e-20
1000.035286	-7.232e-22	2000.035731	-6.354e-23	2790.035546	-3.696e-20
1000.036227	-7.564e-22	2000.036672	-1.805e-23	2790.036487	-3.818e-20
1000.037169	-8.551e-22	2000.037614	8.116e-24	2790.037429	-3.803e-20
1000.038111	-1.274e-21	2000.038556	9.281e-24	2790.038371	-3.645e-20
1000.039052	-2.371e-21	2000.039497	-7.352e-24	2790.039312	-3.396e-20
1000.039994	-4.086e-21	2000.040439	-2.38e-23	2790.040254	-3.153e-20
1000.040935	-5.719e-21	2000.041381	-2.031e-23	2790.041195	-3.004e-20
1000.041877	-6.345e-21	2000.042322	1.106e-23	2790.042137	-2.991e-20
1000.042819	-5.55e-21	2000.043264	5.875e-23	2790.043079	-3.081e-20
1000.04376	-3.855e-21	2000.044205	9.431e-23	2790.04402	-3.183e-20
1000.044702	-2.405e-21	2000.045147	8.71e-23	2790.044962	-3.196e-20
1000.045644	-2.103e-21	2000.046089	2.428e-23	2790.045904	-3.065e-20
1000.046585	-2.919e-21	2000.04703	-7.65e-23	2790.046845	-2.808e-20
1000.047527	-3.944e-21	2000.047972	-1.702e-22	2790.047787	-2.519e-20
1000.048469	-4.169e-21	2000.048914	-2.052e-22	2790.048729	-2.323e-20
1000.04941	-3.322e-21	2000.049855	-1.518e-22	2790.04967	-2.313e-20
1000.050352	-2.057e-21	2000.050797	-2.264e-23	2790.050612	-2.508e-20
1000.051293	-1.373e-21	2000.051739	1.279e-22	2790.051553	-2.836e-20
1000.052235	-1.756e-21	2000.05268	2.288e-22	2790.052495	-3.173e-20
1000.053177	-2.786e-21	2000.053622	2.285e-22	2790.053437	-3.399e-20
1000.054118	-3.522e-21	2000.054563	1.253e-22	2790.054378	-3.454e-20
1000.05506	-3.292e-21	2000.055505	-2.744e-23	2790.05532	-3.361e-20
1000.056002	-2.217e-21	2000.056447	-1.465e-22	2790.056262	-3.207e-20
1000.056943	-1.051e-21	2000.057388	-1.619e-22	2790.057203	-3.094e-20
1000.057885	-5.115e-22	2000.05833	-5.488e-23	2790.058145	-3.082e-20
1000.058826	-7.18e-22	2000.059272	1.286e-22	2790.059087	-3.166e-20
1000.059768	-1.169e-21	2000.060213	2.997e-22	2790.060028	-3.281e-20
1000.06071	-1.258e-21	2000.061155	3.736e-22	2790.06097	-3.346e-20
1000.061651	-8.219e-22	2000.062097	3.152e-22	2790.061911	-3.314e-20
1000.062593	-2.53e-22	2000.063038	1.594e-22	2790.062853	-3.2e-20
1000.063535	-1.03e-22	2000.06398	-5.823e-24	2790.063795	-3.077e-20
1000.064476	-5.618e-22	2000.064921	-8.771e-23	2790.064736	-3.033e-20
1000.065418	-1.28e-21	2000.065863	-3.865e-23	2790.065678	-3.124e-20
1000.06636	-1.69e-21	2000.066805	1.163e-22	2790.06662	-3.339e-20
1000.067301	-1.523e-21	2000.067746	2.937e-22	2790.067561	-3.598e-20
1000.068243	-1.055e-21	2000.068688	3.978e-22	2790.068503	-3.79e-20
1000.069184	-8.453e-22	2000.06963	3.747e-22	2790.069445	-3.828e-20
1000.070126	-1.196e-21	2000.070571	2.436e-22	2790.070386	-3.689e-20
1000.071068	-1.814e-21	2000.071513	8.608e-23	2790.071328	-3.426e-20
1000.072009	-2.005e-21	2000.072454	-6.551e-25	2790.072269	-3.144e-20
1000.072951	-1.293e-21	2000.073396	4.106e-23	2790.073211	-2.95e-20
1000.073893	6.155e-23	2000.074338	1.931e-22	2790.074153	-2.903e-20
1000.074834	1.103e-21	2000.075279	3.712e-22	2790.075094	-2.993e-20
1000.075776	8.487e-22	2000.076221	4.695e-22	2790.076036	-3.148e-20
1000.076718	-9.064e-22	2000.077163	4.192e-22	2790.076978	-3.276e-20
1000.077659	-3.295e-21	2000.078104	2.274e-22	2790.077919	-3.312e-20
1000.078601	-4.887e-21	2000.079046	-2.591e-23	2790.078861	-3.245e-20
1000.079542	-4.676e-21	2000.079988	-2.305e-22	2790.079802	-3.119e-20
1000.080484	-2.805e-21	2000.080929	-3.027e-22	2790.080744	-3.011e-20
1000.081426	-4.777e-22	2000.081871	-2.257e-22	2790.081686	-2.984e-20
1000.082367	9.068e-22	2000.082812	-5.284e-23	2790.082627	-3.06e-20
1000.083309	7.384e-22	2000.083754	1.248e-22	2790.083569	-3.205e-20
1000.084251	-4.482e-22	2000.084696	2.292e-22	2790.084511	-3.356e-20
1000.085192	-1.501e-21	2000.085637	2.318e-22	2790.085452	-3.446e-20
1000.086134	-1.617e-21	2000.086579	1.598e-22	2790.086394	-3.443e-20
1000.087076	-9.242e-22	2000.087521	7.214e-23	2790.087336	-3.361e-20
1000.088017	-2.712e-22	2000.088462	2.286e-23	2790.088277	-3.254e-20
1000.088959	-4.086e-22	2000.089404	3.148e-23	2790.089219	-3.184e-20
1000.0899	-1.324e-21	2000.090346	7.935e-23	2790.09016	-3.189e-20
1000.090842	-2.284e-21	2000.091287	1.278e-22	2790.091102	-3.264e-20
1000.091784	-2.515e-21	2000.092229	1.443e-22	2790.092044	-3.359e-20
1000.092725	-1.904e-21	2000.09317	1.21e-22	2790.092985	-3.41e-20
1000.093667	-1.072e-21	2000.094112	7.578e-23	2790.093927	-3.368e-20
1000.094609	-7.843e-22	2000.095054	3.876e-23	2790.094869	-3.23e-20
1000.09555	-1.24e-21	2000.095995	3.414e-23	2790.09581	-3.043e-20
1000.096492	-1.914e-21	2000.096937	6.959e-23	2790.096752	-2.883e-20
1000.097434	-2.076e-21	2000.097879	1.365e-22	2790.097694	-2.824e-20
1000.098375	-1.517e-21	2000.09882	2.176e-22	2790.098635	-2.9e-20
1000.099317	-7.619e-22	2000.099762	2.949e-22	2790.099577	-3.084e-20
1000.100258	-5.778e-22	2000.100704	3.538e-22	2790.100518	-3.302e-20
1000.1012	-1.203e-21	2000.101645	3.818e-22	2790.10146	-3.46e-20
1000.102142	-2.053e-21	2000.102587	3.686e-22	2790.102402	-3.487e-20
1000.103083	-2.219e-21	2000.103528	3.101e-22	2790.103343	-3.365e-20
1000.104025	-1.333e-21	2000.10447	2.139e-22	2790.104285	-3.138e-20
1000.104967	6.983e-24	2000.105412	1.028e-22	2790.105227	-2.884e-20
1000.105908	6.763e-22	2000.106353	1.11e-23	2790.106168	-2.688e-20
1000.10685	1.51e-23	2000.107295	-2.977e-23	2790.10711	-2.599e-20
1000.107792	-1.521e-21	2000.108237	-5.678e-24	2790.108052	-2.619e-20
1000.108733	-2.663e-21	2000.109178	7.083e-23	2790.108993	-2.71e-20
1000.109675	-2.369e-21	2000.11012	1.64e-22	2790.109935	-2.819e-20
1000.110616	-7.339e-22	2000.111062	2.306e-22	2790.110876	-2.912e-20
1000.111558	1.032e-21	2000.112003	2.39e-22	2790.111818	-2.988e-20
1000.1125	1.555e-21	2000.112945	1.83e-22	2790.11276	-3.072e-20
1000.113441	3.93e-22	2000.113886	8.208e-23	2790.113701	-3.188e-20
1000.114383	-1.644e-21	2000.114828	-2.817e-23	2790.114643	-3.334e-20
1000.115325	-3.203e-21	2000.11577	-1.135e-22	2790.115585	-3.471e-20
1000.116266	-3.469e-21	2000.116711	-1.52e-22	2790.116526	-3.54e-20
1000.117208	-2.72e-21	2000.117653	-1.395e-22	2790.117468	-3.489e-20
1000.11815	-1.913e-21	2000.118595	-8.836e-23	2790.11841	-3.309e-20
1000.119091	-1.758e-21	2000.119536	-2.06e-23	2790.119351	-3.052e-20
1000.120033	-2.128e-21	2000.120478	3.833e-23	2790.120293	-2.816e-20
1000.120974	-2.289e-21	2000.12142	6.537e-23	2790.121234	-2.7e-20
1000.121916	-1.686e-21	2000.122361	4.655e-23	2790.122176	-2.762e-20
1000.122858	-5.148e-22	2000.123303	-1.565e-23	2790.123118	-2.987e-20
1000.123799	4.543e-22	2000.124244	-9.979e-23	2790.124059	-3.288e-20
1000.124741	5.944e-22	2000.125186	-1.69e-22	2790.125001	-3.549e-20
1000.125683	2.923e-24	2000.126128	-1.863e-22	2790.125943	-3.674e-20
1000.126624	-6.206e-22	2000.127069	-1.319e-22	2790.126884	-3.63e-20
1000.127566	-6.596e-22	2000.128011	-1.754e-23	2790.127826	-3.459e-20
1000.128507	-1.777e-22	2000.128953	1.141e-22	2790.128768	-3.25e-20
1000.129449	1.603e-22	2000.129894	2.079e-22	2790.129709	-3.093e-20
1000.130391	-2.241e-22	2000.130836	2.227e-22	2790.130651	-3.039e-20
1000.131332	-1.179e-21	2000.131778	1.53e-22	2790.131592	-3.077e-20
1000.132274	-1.847e-21	2000.132719	3.301e-23	2790.132534	-3.15e-20
1000.133216	-1.383e-21	2000.133661	-8.232e-23	2790.133476	-3.192e-20
1000.134157	2.629e-22	2000.134602	-1.455e-22	2790.134417	-3.165e-20
1000.135099	2.209e-21	2000.135544	-1.403e-22	2790.135359	-3.077e-20
1000.136041	3.307e-21	2000.136486	-8.494e-23	2790.136301	-2.973e-20
1000.136982	3.054e-21	2000.137427	-1.703e-23	2790.137242	-2.905e-20
1000.137924	1.971e-21	2000.138369	3.268e-23	2790.138184	-2.899e-20
1000.138865	1.141e-21	2000.139311	5.733e-23	2790.139126	-2.938e-20
1000.139807	1.307e-21	2000.140252	7.134e-23	2790.140067	-2.978e-20
1000.140749	2.312e-21	2000.141194	9.304e-23	2790.141009	-2.971e-20
1000.14169	3.317e-21	2000.142135	1.244e-22	2790.14195	-2.898e-20
1000.142632	3.561e-21	2000.143077	1.451e-22	2790.142892	-2.777e-20
1000.143574	2.978e-21	2000.144019	1.25e-22	2790.143834	-2.657e-20
1000.144515	2.163e-21	2000.14496	4.914e-23	2790.144775	-2.586e-20
1000.145457	1.774e-21	2000.145902	-6.515e-23	2790.145717	-2.592e-20
1000.146399	1.942e-21	2000.146844	-1.708e-22	2790.146659	-2.667e-20
1000.14734	2.204e-21	2000.147785	-2.145e-22	2790.1476	-2.777e-20
1000.148282	1.987e-21	2000.148727	-1.676e-22	2790.148542	-2.885e-20
1000.149223	1.176e-21	2000.149669	-4.375e-23	2790.149483	-2.975e-20
1000.150165	2.491e-22	2000.15061	1.074e-22	2790.150425	-3.049e-20
1000.151107	-1.043e-22	2000.151552	2.284e-22	2790.151367	-3.122e-20
1000.152048	4.379e-22	2000.152493	2.846e-22	2790.152308	-3.202e-20
1000.15299	1.56e-21	2000.153435	2.797e-22	2790.15325	-3.274e-20
1000.153932	2.543e-21	2000.154377	2.45e-22	2790.154192	-3.311e-20
1000.154873	2.773e-21	2000.155318	2.146e-22	2790.155133	-3.29e-20
1000.155815	2.144e-21	2000.15626	2.007e-22	2790.156075	-3.215e-20
1000.156757	1.061e-21	2000.157202	1.904e-22	2790.157017	-3.127e-20
1000.157698	1.315e-22	2000.158143	1.614e-22	2790.157958	-3.081e-20
1000.15864	-2.105e-22	2000.159085	1.069e-22	2790.1589	-3.123e-20
1000.159581	1.075e-22	2000.160027	4.739e-23	2790.159841	-3.252e-20
1000.160523	8.314e-22	2000.160968	2.016e-23	2790.160783	-3.413e-20
1000.161465	1.569e-21	2000.16191	5.15e-23	2790.161725	-3.518e-20
1000.162406	1.987e-21	2000.162851	1.319e-22	2790.162666	-3.495e-20
1000.163348	1.947e-21	2000.163793	2.136e-22	2790.163608	-3.326e-20
1000.16429	1.557e-21	2000.164735	2.357e-22	2790.16455	-3.07e-20
1000.165231	1.09e-21	2000.165676	1.635e-22	2790.165491	-2.838e-20
1000.166173	8.269e-22	2000.166618	1.558e-23	2790.166433	-2.739e-20
1000.167115	8.836e-22	2000.16756	-1.396e-22	2790.167375	-2.826e-20
1000.168056	1.164e-21	2000.168501	-2.203e-22	2790.168316	-3.057e-20
1000.168998	1.497e-21	2000.169443	-1.802e-22	2790.169258	-3.317e-20
1000.169939	1.835e-21	2000.170385	-3.8e-23	2790.170199	-3.472e-20
1000.170881	2.332e-21	2000.171326	1.295e-22	2790.171141	-3.433e-20
1000.171823	3.181e-21	2000.172268	2.288e-22	2790.172083	-3.205e-20
1000.172764	4.322e-21	2000.173209	2.025e-22	2790.173024	-2.878e-20
1000.173706	5.311e-21	2000.174151	6.093e-23	2790.173966	-2.584e-20
1000.174648	5.544e-21	2000.175093	-1.243e-22	2790.174908	-2.424e-20
1000.175589	4.722e-21	2000.176034	-2.61e-22	2790.175849	-2.425e-20
1000.176531	3.191e-21	2000.176976	-2.861e-22	2790.176791	-2.529e-20
1000.177473	1.804e-21	2000.177918	-1.963e-22	2790.177733	-2.638e-20
1000.178414	1.353e-21	2000.178859	-4.273e-23	2790.178674	-2.676e-20
1000.179356	1.991e-21	2000.179801	1.015e-22	2790.179616	-2.64e-20
1000.180297	3.103e-21	2000.180743	1.81e-22	2790.180557	-2.596e-20
1000.181239	3.772e-21	2000.181684	1.816e-22	2790.181499	-2.641e-20
1000.182181	3.467e-21	2000.182626	1.263e-22	2790.182441	-2.833e-20
1000.183122	2.414e-21	2000.183567	5.263e-23	2790.183382	-3.144e-20
1000.184064	1.361e-21	2000.184509	-1.216e-23	2790.184324	-3.463e-20
1000.185006	9.642e-22	2000.185451	-6.041e-23	2790.185266	-3.643e-20
1000.185947	1.315e-21	2000.186392	-9.826e-23	2790.186207	-3.587e-20
1000.186889	1.975e-21	2000.187334	-1.297e-22	2790.187149	-3.3e-20
1000.18783	2.432e-21	2000.188276	-1.483e-22	2790.188091	-2.904e-20
1000.188772	2.547e-21	2000.189217	-1.407e-22	2790.189032	-2.579e-20
1000.189714	2.61e-21	2000.190159	-9.855e-23	2790.189974	-2.483e-20
1000.190655	2.987e-21	2000.191101	-2.97e-23	2790.190915	-2.661e-20
1000.191597	3.717e-21	2000.192042	4.328e-23	2790.191857	-3.023e-20
1000.192539	4.429e-21	2000.192984	9.638e-23	2790.192799	-3.387e-20
1000.19348	4.64e-21	2000.193925	1.19e-22	2790.19374	-3.566e-20
1000.194422	4.162e-21	2000.194867	1.205e-22	2790.194682	-3.469e-20
1000.195364	3.285e-21	2000.195809	1.217e-22	2790.195624	-3.138e-20
1000.196305	2.574e-21	2000.19675	1.382e-22	2790.196565	-2.735e-20
1000.197247	2.489e-21	2000.197692	1.666e-22	2790.197507	-2.46e-20
1000.198188	3.073e-21	2000.198634	1.845e-22	2790.198449	-2.45e-20
1000.19913	3.951e-21	2000.199575	1.668e-22	2790.19939	-2.718e-20
1000.200072	4.55e-21	2000.200517	1.05e-22	2790.200332	-3.145e-20
1000.201013	4.426e-21	2000.201459	1.838e-23	2790.201273	-3.548e-20
1000.201955	3.48e-21	2000.2024	-5.532e-23	2790.202215	-3.77e-20
1000.202897	2.026e-21	2000.203342	-8.036e-23	2790.203157	-3.751e-20
1000.203838	6.422e-22	2000.204283	-4.666e-23	2790.204098	-3.544e-20
1000.20478	-1.023e-22	2000.205225	2.333e-23	2790.20504	-3.282e-20
1000.205722	5.213e-23	2000.206167	8.754e-23	2790.205982	-3.098e-20
1000.206663	8.896e-22	2000.207108	1.099e-22	2790.206923	-3.06e-20
1000.207605	1.838e-21	2000.20805	8.364e-23	2790.207865	-3.144e-20
1000.208546	2.319e-21	2000.208992	3.527e-23	2790.208806	-3.257e-20
1000.209488	2.138e-21	2000.209933	8.48e-24	2790.209748	-3.299e-20
1000.21043	1.583e-21	2000.210875	3.578e-23	2790.21069	-3.217e-20
1000.211371	1.176e-21	2000.211816	1.159e-22	2790.211631	-3.036e-20
1000.212313	1.224e-21	2000.212758	2.123e-22	2790.212573	-2.837e-20
1000.213255	1.582e-21	2000.2137	2.712e-22	2790.213515	-2.711e-20
1000.214196	1.792e-21	2000.214641	2.522e-22	2790.214456	-2.709e-20
1000.215138	1.51e-21	2000.215583	1.505e-22	2790.215398	-2.81e-20
1000.21608	8.154e-22	2000.216525	1.237e-24	2790.21634	-2.945e-20
1000.217021	1.431e-22	2000.217466	-1.378e-22	2790.217281	-3.032e-20
1000.217963	-1.072e-22	2000.218408	-2.142e-22	2790.218223	-3.027e-20
1000.218904	8.835e-23	2000.21935	-2.036e-22	2790.219164	-2.948e-20
1000.219846	4e-22	2000.220291	-1.191e-22	2790.220106	-2.86e-20
1000.220788	5.04e-22	2000.221233	-1.529e-24	2790.221048	-2.837e-20
1000.221729	4.138e-22	2000.222174	9.977e-23	2790.221989	-2.921e-20
1000.222671	4.728e-22	2000.223116	1.475e-22	2790.222931	-3.095e-20
1000.223613	9.92e-22	2000.224058	1.278e-22	2790.223873	-3.293e-20
1000.224554	1.898e-21	2000.224999	5.121e-23	2790.224814	-3.433e-20
1000.225496	2.726e-21	2000.225941	-5.343e-23	2790.225756	-3.463e-20
1000.226438	2.994e-21	2000.226883	-1.512e-22	2790.226698	-3.382e-20
1000.227379	2.601e-21	2000.227824	-2.106e-22	2790.227639	-3.241e-20
1000.228321	1.894e-21	2000.228766	-2.133e-22	2790.228581	-3.111e-20
1000.229262	1.358e-21	2000.229708	-1.576e-22	2790.229522	-3.051e-20
1000.230204	1.213e-21	2000.230649	-5.99e-23	2790.230464	-3.076e-20
1000.231146	1.291e-21	2000.231591	4.968e-23	2790.231406	-3.159e-20
1000.232087	1.271e-21	2000.232532	1.37e-22	2790.232347	-3.244e-20
1000.233029	9.98e-22	2000.233474	1.756e-22	2790.233289	-3.282e-20
1000.233971	5.819e-22	2000.234416	1.564e-22	2790.234231	-3.248e-20
1000.234912	2.228e-22	2000.235357	9.052e-23	2790.235172	-3.154e-20
1000.235854	-5.197e-24	2000.236299	4.513e-24	2790.236114	-3.032e-20
1000.236796	-1.523e-22	2000.237241	-7.155e-23	2790.237056	-2.921e-20
1000.237737	-1.932e-22	2000.238182	-1.155e-22	2790.237997	-2.848e-20
1000.238679	1.064e-22	2000.239124	-1.207e-22	2790.238939	-2.824e-20
1000.23962	1.03e-21	2000.240066	-9.477e-23	2790.23988	-2.849e-20
1000.240562	2.545e-21	2000.241007	-5.263e-23	2790.240822	-2.923e-20
1000.241504	4.108e-21	2000.241949	-7.352e-24	2790.241764	-3.045e-20
1000.242445	4.909e-21	2000.24289	3.487e-23	2790.242705	-3.208e-20
1000.243387	4.442e-21	2000.243832	7.371e-23	2790.243647	-3.394e-20
1000.244329	2.934e-21	2000.244774	1.106e-22	2790.244589	-3.563e-20
1000.24527	1.23e-21	2000.245715	1.438e-22	2790.24553	-3.67e-20
1000.246212	2.058e-22	2000.246657	1.669e-22	2790.246472	-3.675e-20
1000.247154	1.671e-22	2000.247599	1.728e-22	2790.247414	-3.572e-20
1000.248095	7.353e-22	2000.24854	1.588e-22	2790.248355	-3.393e-20
1000.249037	1.271e-21	2000.249482	1.308e-22	2790.249297	-3.206e-20
1000.249978	1.435e-21	2000.250424	1.018e-22	2790.250238	-3.085e-20
1000.25092	1.391e-21	2000.251365	8.495e-23	2790.25118	-3.074e-20
1000.251862	1.539e-21	2000.252307	8.677e-23	2790.252122	-3.169e-20
1000.252803	2.059e-21	2000.253248	1.022e-22	2790.253063	-3.314e-20
1000.253745	2.724e-21	2000.25419	1.157e-22	2790.254005	-3.43e-20
1000.254687	3.117e-21	2000.255132	1.099e-22	2790.254947	-3.453e-20
1000.255628	3.013e-21	2000.256073	7.502e-23	2790.255888	-3.365e-20
1000.25657	2.549e-21	2000.257015	1.529e-23	2790.25683	-3.208e-20
1000.257511	2.067e-21	2000.257957	-5.139e-23	2790.257772	-3.059e-20
1000.258453	1.815e-21	2000.258898	-1.018e-22	2790.258713	-2.992e-20
1000.259395	1.814e-21	2000.25984	-1.19e-22	2790.259655	-3.036e-20
1000.260336	1.964e-21	2000.260782	-1.012e-22	2790.260596	-3.16e-20
1000.261278	2.218e-21	2000.261723	-6.202e-23	2790.261538	-3.288e-20
1000.26222	2.591e-21	2000.262665	-2.307e-23	2790.26248	-3.335e-20
1000.263161	3.025e-21	2000.263606	-8.007e-25	2790.263421	-3.255e-20
1000.264103	3.289e-21	2000.264548	3.239e-24	2790.264363	-3.067e-20
1000.265045	3.118e-21	2000.26549	3.312e-24	2790.265305	-2.849e-20
1000.265986	2.481e-21	2000.266431	2.056e-23	2790.266246	-2.701e-20
1000.266928	1.713e-21	2000.267373	6.872e-23	2790.267188	-2.699e-20
1000.267869	1.308e-21	2000.268315	1.424e-22	2790.26813	-2.854e-20
1000.268811	1.531e-21	2000.269256	2.18e-22	2790.269071	-3.105e-20
1000.269753	2.175e-21	2000.270198	2.645e-22	2790.270013	-3.348e-20
1000.270694	2.724e-21	2000.27114	2.613e-22	2790.270954	-3.48e-20
1000.271636	2.783e-21	2000.272081	2.118e-22	2790.271896	-3.45e-20
1000.272578	2.394e-21	2000.273023	1.424e-22	2790.272838	-3.276e-20
1000.273519	1.963e-21	2000.273964	8.885e-23	2790.273779	-3.036e-20
1000.274461	1.877e-21	2000.274906	7.545e-23	2790.274721	-2.833e-20
1000.275403	2.191e-21	2000.275848	1.007e-22	2790.275663	-2.749e-20
1000.276344	2.647e-21	2000.276789	1.387e-22	2790.276604	-2.812e-20
1000.277286	2.985e-21	2000.277731	1.553e-22	2790.277546	-2.996e-20
1000.278227	3.174e-21	2000.278673	1.31e-22	2790.278487	-3.232e-20
1000.279169	3.358e-21	2000.279614	7.418e-23	2790.279429	-3.447e-20
1000.280111	3.578e-21	2000.280556	1.722e-23	2790.280371	-3.589e-20
1000.281052	3.635e-21	2000.281497	-3.276e-24	2790.281312	-3.642e-20
1000.281994	3.268e-21	2000.282439	2.879e-23	2790.282254	-3.616e-20
1000.282936	2.498e-21	2000.283381	9.657e-23	2790.283196	-3.538e-20
1000.283877	1.767e-21	2000.284322	1.585e-22	2790.284137	-3.43e-20
1000.284819	1.651e-21	2000.285264	1.723e-22	2790.285079	-3.306e-20
1000.285761	2.383e-21	2000.286206	1.212e-22	2790.286021	-3.172e-20
1000.286702	3.594e-21	2000.287147	2.559e-23	2790.286962	-3.035e-20
1000.287644	4.56e-21	2000.288089	-6.791e-23	2790.287904	-2.906e-20
1000.288585	4.763e-21	2000.289031	-1.13e-22	2790.288845	-2.801e-20
1000.289527	4.268e-21	2000.289972	-9.055e-23	2790.289787	-2.733e-20
1000.290469	3.607e-21	2000.290914	-1.863e-23	2790.290729	-2.702e-20
1000.29141	3.287e-21	2000.291855	5.995e-23	2790.29167	-2.698e-20
1000.292352	3.395e-21	2000.292797	1.034e-22	2790.292612	-2.705e-20
1000.293294	3.625e-21	2000.293739	9.478e-23	2790.293554	-2.712e-20
1000.294235	3.663e-21	2000.29468	4.743e-23	2790.294495	-2.723e-20
1000.295177	3.516e-21	2000.295622	-8.298e-24	2790.295437	-2.757e-20
1000.296119	3.472e-21	2000.296564	-4.877e-23	2790.296379	-2.834e-20
1000.29706	3.751e-21	2000.297505	-7.301e-23	2790.29732	-2.964e-20
1000.298002	4.22e-21	2000.298447	-9.928e-23	2790.298262	-3.13e-20
1000.298943	4.483e-21	2000.299389	-1.48e-22	2790.299203	-3.293e-20
1000.299885	4.241e-21	2000.30033	-2.189e-22	2790.300145	-3.403e-20
1000.300827	3.602e-21	2000.301272	-2.846e-22	2790.301087	-3.422e-20
1000.301768	3.03e-21	2000.302213	-3.025e-22	2790.302028	-3.341e-20
1000.30271	2.991e-21	2000.303155	-2.411e-22	2790.30297	-3.19e-20
1000.303652	3.622e-21	2000.304097	-1.034e-22	2790.303912	-3.022e-20
1000.304593	4.685e-21	2000.305038	6.923e-23	2790.304853	-2.897e-20
1000.305535	5.787e-21	2000.30598	2.155e-22	2790.305795	-2.857e-20
1000.306477	6.607e-21	2000.306922	2.853e-22	2790.306737	-2.906e-20
1000.307418	6.959e-21	2000.307863	2.642e-22	2790.307678	-3.019e-20
1000.30836	6.724e-21	2000.308805	1.786e-22	2790.30862	-3.15e-20
1000.309301	5.853e-21	2000.309747	7.793e-23	2790.309561	-3.255e-20
1000.310243	4.499e-21	2000.310688	6.915e-24	2790.310503	-3.311e-20
1000.311185	3.124e-21	2000.31163	-1.507e-23	2790.311445	-3.319e-20
1000.312126	2.349e-21	2000.312571	2.366e-24	2790.312386	-3.298e-20
1000.313068	2.566e-21	2000.313513	3.45e-23	2790.313328	-3.276e-20
1000.31401	3.584e-21	2000.314455	6.013e-23	2790.31427	-3.274e-20
1000.314951	4.682e-21	2000.315396	7.181e-23	2790.315211	-3.297e-20
1000.315893	5.092e-21	2000.316338	7.363e-23	2790.316153	-3.342e-20
1000.316835	4.567e-21	2000.31728	6.985e-23	2790.317095	-3.395e-20
1000.317776	3.565e-21	2000.318221	5.714e-23	2790.318036	-3.444e-20
1000.318718	2.862e-21	2000.319163	2.69e-23	2790.318978	-3.483e-20
1000.319659	2.911e-21	2000.320105	-2.337e-23	2790.319919	-3.508e-20
1000.320601	3.474e-21	2000.321046	-7.977e-23	2790.320861	-3.52e-20
1000.321543	3.828e-21	2000.321988	-1.125e-22	2790.321803	-3.518e-20
1000.322484	3.362e-21	2000.322929	-9.2e-23	2790.322744	-3.504e-20
1000.323426	2.083e-21	2000.323871	-9.026e-24	2790.323686	-3.478e-20
1000.324368	6.391e-22	2000.324813	1.126e-22	2790.324628	-3.441e-20
1000.325309	-1.28e-22	2000.325754	2.235e-22	2790.325569	-3.396e-20
1000.326251	2.699e-22	2000.326696	2.728e-22	2790.326511	-3.346e-20
1000.327192	1.698e-21	2000.327638	2.37e-22	2790.327453	-3.298e-20
1000.328134	3.539e-21	2000.328579	1.34e-22	2790.328394	-3.259e-20
1000.329076	5.066e-21	2000.329521	1.445e-23	2790.329336	-3.241e-20
1000.330017	5.797e-21	2000.330463	-6.631e-23	2790.330277	-3.256e-20
1000.330959	5.656e-21	2000.331404	-7.774e-23	2790.331219	-3.314e-20
1000.331901	4.924e-21	2000.332346	-2.882e-23	2790.332161	-3.41e-20
1000.332842	4.058e-21	2000.333287	4.178e-23	2790.333102	-3.524e-20
1000.333784	3.466e-21	2000.334229	9.122e-23	2790.334044	-3.62e-20
1000.334726	3.332e-21	2000.335171	9.766e-23	2790.334986	-3.654e-20
1000.335667	3.575e-21	2000.336112	6.967e-23	2790.335927	-3.594e-20
1000.336609	3.963e-21	2000.337054	3.443e-23	2790.336869	-3.434e-20
1000.33755	4.306e-21	2000.337996	1.682e-23	2790.337811	-3.208e-20
1000.338492	4.554e-21	2000.338937	2.304e-23	2790.338752	-2.979e-20
1000.339434	4.719e-21	2000.339879	3.975e-23	2790.339694	-2.82e-20
1000.340375	4.707e-21	2000.34082	4.899e-23	2790.340635	-2.789e-20
1000.341317	4.264e-21	2000.341762	4.451e-23	2790.341577	-2.899e-20
1000.342259	3.171e-21	2000.342704	3.789e-23	2790.342519	-3.115e-20
1000.3432	1.559e-21	2000.343645	4.87e-23	2790.34346	-3.368e-20
1000.344142	2.42e-23	2000.344587	8.583e-23	2790.344402	-3.579e-20
1000.345084	-6.615e-22	2000.345529	1.357e-22	2790.345344	-3.697e-20
1000.346025	-8.217e-23	2000.34647	1.669e-22	2790.346285	-3.707e-20
1000.346967	1.473e-21	2000.347412	1.494e-22	2790.347227	-3.64e-20
1000.347908	3.183e-21	2000.348354	7.898e-23	2790.348168	-3.543e-20
1000.34885	4.285e-21	2000.349295	-1.485e-23	2790.34911	-3.462e-20
1000.349792	4.598e-21	2000.350237	-8.167e-23	2790.350052	-3.417e-20
1000.350733	4.529e-21	2000.351178	-7.846e-23	2790.350993	-3.398e-20
1000.351675	4.57e-21	2000.35212	2.839e-24	2790.351935	-3.382e-20
1000.352617	4.785e-21	2000.353062	1.285e-22	2790.352877	-3.345e-20
1000.353558	4.768e-21	2000.354003	2.386e-22	2790.353818	-3.283e-20
1000.3545	4.134e-21	2000.354945	2.803e-22	2790.35476	-3.213e-20
1000.355442	3.024e-21	2000.355887	2.342e-22	2790.355702	-3.164e-20
1000.356383	2.108e-21	2000.356828	1.212e-22	2790.356643	-3.158e-20
1000.357325	2.029e-21	2000.35777	-1.303e-23	2790.357585	-3.201e-20
1000.358266	2.806e-21	2000.358712	-1.263e-22	2790.358526	-3.274e-20
1000.359208	3.775e-21	2000.359653	-1.993e-22	2790.359468	-3.354e-20
1000.36015	4.162e-21	2000.360595	-2.38e-22	2790.36041	-3.416e-20
1000.361091	3.758e-21	2000.361536	-2.578e-22	2790.361351	-3.455e-20
1000.362033	3.067e-21	2000.362478	-2.64e-22	2790.362293	-3.477e-20
1000.362975	2.772e-21	2000.36342	-2.462e-22	2790.363235	-3.499e-20
1000.363916	3.051e-21	2000.364361	-1.875e-22	2790.364176	-3.53e-20
1000.364858	3.404e-21	2000.365303	-8.429e-23	2790.365118	-3.567e-20
1000.3658	3.175e-21	2000.366245	3.993e-23	2790.36606	-3.598e-20
1000.366741	2.271e-21	2000.367186	1.414e-22	2790.367001	-3.603e-20
1000.367683	1.356e-21	2000.368128	1.787e-22	2790.367943	-3.573e-20
1000.368624	1.312e-21	2000.36907	1.398e-22	2790.368884	-3.511e-20
1000.369566	2.447e-21	2000.370011	5.238e-23	2790.369826	-3.432e-20
1000.370508	4.198e-21	2000.370953	-2.832e-23	2790.370768	-3.352e-20
1000.371449	5.58e-21	2000.371894	-5.161e-23	2790.371709	-3.286e-20
1000.372391	5.98e-21	2000.372836	-1.601e-24	2790.372651	-3.236e-20
1000.373333	5.547e-21	2000.373778	9.311e-23	2790.373593	-3.203e-20
1000.374274	4.887e-21	2000.374719	1.782e-22	2790.374534	-3.184e-20
1000.375216	4.41e-21	2000.375661	2.071e-22	2790.375476	-3.18e-20
1000.376158	4.017e-21	2000.376603	1.711e-22	2790.376418	-3.194e-20
1000.377099	3.386e-21	2000.377544	1.034e-22	2790.377359	-3.22e-20
1000.378041	2.509e-21	2000.378486	5.609e-23	2790.378301	-3.242e-20
1000.378982	1.858e-21	2000.379428	6.362e-23	2790.379242	-3.237e-20
1000.379924	1.967e-21	2000.380369	1.178e-22	2790.380184	-3.191e-20
1000.380866	2.843e-21	2000.381311	1.712e-22	2790.381126	-3.107e-20
1000.381807	3.84e-21	2000.382252	1.67e-22	2790.382067	-3.016e-20
1000.382749	4.178e-21	2000.383194	7.862e-23	2790.383009	-2.97e-20
1000.383691	3.655e-21	2000.384136	-6.726e-23	2790.383951	-3.013e-20
1000.384632	2.853e-21	2000.385077	-2.008e-22	2790.384892	-3.161e-20
1000.385574	2.62e-21	2000.386019	-2.456e-22	2790.385834	-3.381e-20
1000.386515	3.293e-21	2000.386961	-1.628e-22	2790.386776	-3.6e-20
1000.387457	4.402e-21	2000.387902	2.42e-23	2790.387717	-3.735e-20
1000.388399	5.122e-21	2000.388844	2.407e-22	2790.388659	-3.737e-20
1000.38934	5.038e-21	2000.389786	3.978e-22	2790.3896	-3.614e-20
1000.390282	4.493e-21	2000.390727	4.385e-22	2790.390542	-3.437e-20
1000.391224	4.204e-21	2000.391669	3.643e-22	2790.391484	-3.304e-20
1000.392165	4.557e-21	2000.39261	2.289e-22	2790.392425	-3.297e-20
1000.393107	5.257e-21	2000.393552	1.056e-22	2790.393367	-3.43e-20
1000.394049	5.681e-21	2000.394494	4.783e-23	2790.394309	-3.644e-20
1000.39499	5.529e-21	2000.395435	6.468e-23	2790.39525	-3.826e-20
1000.395932	5.124e-21	2000.396377	1.234e-22	2790.396192	-3.872e-20
1000.396873	5.054e-21	2000.397319	1.752e-22	2790.397134	-3.731e-20
1000.397815	5.533e-21	2000.39826	1.843e-22	2790.398075	-3.442e-20
1000.398757	6.125e-21	2000.399202	1.472e-22	2790.399017	-3.112e-20
1000.399698	6.143e-21	2000.400144	8.841e-23	2790.399958	-2.867e-20
1000.40064	5.339e-21	2000.401085	4.226e-23	2790.4009	-2.796e-20
1000.401582	4.218e-21	2000.402027	3.043e-23	2790.401842	-2.904e-20
1000.402523	3.645e-21	2000.402968	5.23e-23	2790.402783	-3.119e-20
1000.403465	4.095e-21	2000.40391	8.918e-23	2790.403725	-3.328e-20
1000.404407	5.229e-21	2000.404852	1.194e-22	2790.404667	-3.437e-20
1000.405348	6.16e-21	2000.405793	1.329e-22	2790.405608	-3.414e-20
1000.40629	6.174e-21	2000.406735	1.355e-22	2790.40655	-3.294e-20
1000.407231	5.276e-21	2000.407677	1.421e-22	2790.407491	-3.156e-20
1000.408173	4.122e-21	2000.408618	1.632e-22	2790.408433	-3.074e-20
1000.409115	3.483e-21	2000.40956	1.962e-22	2790.409375	-3.083e-20
1000.410056	3.725e-21	2000.410501	2.247e-22	2790.410316	-3.161e-20
1000.410998	4.686e-21	2000.411443	2.277e-22	2790.411258	-3.257e-20
1000.41194	5.933e-21	2000.412385	1.916e-22	2790.4122	-3.322e-20
1000.412881	7.073e-21	2000.413326	1.183e-22	2790.413141	-3.339e-20
1000.413823	7.878e-21	2000.414268	2.497e-23	2790.414083	-3.331e-20
1000.414765	8.24e-21	2000.41521	-6.427e-23	2790.415025	-3.339e-20
1000.415706	8.137e-21	2000.416151	-1.275e-22	2790.415966	-3.392e-20
1000.416648	7.676e-21	2000.417093	-1.534e-22	2790.416908	-3.486e-20
1000.417589	7.119e-21	2000.418035	-1.42e-22	2790.417849	-3.584e-20
1000.418531	6.746e-21	2000.418976	-1.026e-22	2790.418791	-3.639e-20
1000.419473	6.662e-21	2000.419918	-4.87e-23	2790.419733	-3.622e-20
1000.420414	6.706e-21	2000.420859	4.368e-24	2790.420674	-3.545e-20
1000.421356	6.624e-21	2000.421801	4.248e-23	2790.421616	-3.451e-20
1000.422298	6.337e-21	2000.422743	5.383e-23	2790.422558	-3.389e-20
1000.423239	6.031e-21	2000.423684	3.403e-23	2790.423499	-3.386e-20
1000.424181	5.952e-21	2000.424626	-9.536e-24	2790.424441	-3.425e-20
1000.425123	6.102e-21	2000.425568	-5.51e-23	2790.425383	-3.46e-20
1000.426064	6.171e-21	2000.426509	-7.075e-23	2790.426324	-3.441e-20
1000.427006	5.822e-21	2000.427451	-2.642e-23	2790.427266	-3.349e-20
1000.427947	5.057e-21	2000.428393	9.114e-23	2790.428207	-3.209e-20
1000.428889	4.284e-21	2000.429334	2.652e-22	2790.429149	-3.081e-20
1000.429831	3.977e-21	2000.430276	4.498e-22	2790.430091	-3.029e-20
1000.430772	4.224e-21	2000.431217	5.841e-22	2790.431032	-3.083e-20
1000.431714	4.629e-21	2000.432159	6.172e-22	2790.431974	-3.224e-20
1000.432656	4.692e-21	2000.433101	5.318e-22	2790.432916	-3.398e-20
1000.433597	4.278e-21	2000.434042	3.558e-22	2790.433857	-3.543e-20
1000.434539	3.734e-21	2000.434984	1.509e-22	2790.434799	-3.623e-20
1000.435481	3.5e-21	2000.435926	-1.419e-23	2790.435741	-3.647e-20
1000.436422	3.632e-21	2000.436867	-9.535e-23	2790.436682	-3.65e-20
1000.437364	3.755e-21	2000.437809	-9.309e-23	2790.437624	-3.671e-20
1000.438305	3.518e-21	2000.438751	-4.986e-23	2790.438565	-3.72e-20
1000.439247	3.093e-21	2000.439692	-2.409e-23	2790.439507	-3.767e-20
1000.440189	3.131e-21	2000.440634	-5.758e-23	2790.440449	-3.758e-20
1000.44113	4.141e-21	2000.441575	-1.502e-22	2790.44139	-3.652e-20
1000.442072	5.833e-21	2000.442517	-2.602e-22	2790.442332	-3.447e-20
1000.443014	7.146e-21	2000.443459	-3.273e-22	2790.443274	-3.191e-20
1000.443955	7.034e-21	2000.4444	-3.068e-22	2790.444215	-2.958e-20
1000.444897	5.387e-21	2000.445342	-1.97e-22	2790.445157	-2.819e-20
1000.445839	3.208e-21	2000.446284	-4.164e-23	2790.446099	-2.799e-20
1000.44678	1.862e-21	2000.447225	9.213e-23	2790.44704	-2.872e-20
1000.447722	2.021e-21	2000.448167	1.495e-22	2790.447982	-2.98e-20
1000.448663	3.223e-21	2000.449109	1.158e-22	2790.448923	-3.065e-20
1000.449605	4.393e-21	2000.45005	2.198e-23	2790.449865	-3.101e-20
1000.450547	4.806e-21	2000.450992	-7.541e-23	2790.450807	-3.103e-20
1000.451488	4.584e-21	2000.451933	-1.261e-22	2790.451748	-3.108e-20
1000.45243	4.355e-21	2000.452875	-1.12e-22	2790.45269	-3.14e-20
1000.453372	4.488e-21	2000.453817	-5.212e-23	2790.453632	-3.187e-20
1000.454313	4.728e-21	2000.454758	1.525e-23	2790.454573	-3.203e-20
1000.455255	4.561e-21	2000.4557	5.856e-23	2790.455515	-3.138e-20
1000.456196	3.882e-21	2000.456642	7.156e-23	2790.456457	-2.971e-20
1000.457138	3.204e-21	2000.457583	7.229e-23	2790.457398	-2.742e-20
1000.45808	3.154e-21	2000.458525	8.423e-23	2790.45834	-2.537e-20
1000.459021	3.771e-21	2000.459467	1.147e-22	2790.459281	-2.45e-20
1000.459963	4.372e-21	2000.460408	1.448e-22	2790.460223	-2.531e-20
1000.460905	4.198e-21	2000.46135	1.399e-22	2790.461165	-2.756e-20
1000.461846	3.213e-21	2000.462291	7.36e-23	2790.462106	-3.026e-20
1000.462788	2.253e-21	2000.463233	-5.022e-23	2790.463048	-3.221e-20
1000.46373	2.266e-21	2000.464175	-1.937e-22	2790.46399	-3.259e-20
1000.464671	3.378e-21	2000.465116	-3.024e-22	2790.464931	-3.139e-20
1000.465613	4.681e-21	2000.466058	-3.353e-22	2790.465873	-2.949e-20
1000.466554	5.028e-21	2000.467	-2.878e-22	2790.466815	-2.819e-20
1000.467496	4.107e-21	2000.467941	-1.946e-22	2790.467756	-2.856e-20
1000.468438	2.771e-21	2000.468883	-1.089e-22	2790.468698	-3.082e-20
1000.469379	2.258e-21	2000.469825	-7.17e-23	2790.469639	-3.426e-20
1000.470321	3.022e-21	2000.470766	-9.018e-23	2790.470581	-3.754e-20
1000.471263	4.281e-21	2000.471708	-1.363e-22	2790.471523	-3.937e-20
1000.472204	4.736e-21	2000.472649	-1.678e-22	2790.472464	-3.916e-20
1000.473146	3.81e-21	2000.473591	-1.557e-22	2790.473406	-3.726e-20
1000.474088	2.248e-21	2000.474533	-1.014e-22	2790.474348	-3.473e-20
1000.475029	1.493e-21	2000.475474	-3.37e-23	2790.475289	-3.28e-20
1000.475971	2.406e-21	2000.476416	1.281e-23	2790.476231	-3.223e-20
1000.476912	4.489e-21	2000.477358	2.126e-23	2790.477172	-3.299e-20
1000.477854	6.289e-21	2000.478299	3.967e-24	2790.478114	-3.435e-20
1000.478796	6.592e-21	2000.479241	-6.333e-24	2790.479056	-3.537e-20
1000.479737	5.344e-21	2000.480182	2.107e-23	2790.479997	-3.54e-20
1000.480679	3.538e-21	2000.481124	9.482e-23	2790.480939	-3.443e-20
1000.481621	2.283e-21	2000.482066	1.963e-22	2790.481881	-3.305e-20
1000.482562	1.963e-21	2000.483007	2.911e-22	2790.482822	-3.202e-20
1000.483504	2.181e-21	2000.483949	3.506e-22	2790.483764	-3.187e-20
1000.484446	2.363e-21	2000.484891	3.681e-22	2790.484706	-3.254e-20
1000.485387	2.332e-21	2000.485832	3.586e-22	2790.485647	-3.348e-20
1000.486329	2.309e-21	2000.486774	3.442e-22	2790.486589	-3.391e-20
1000.48727	2.486e-21	2000.487716	3.364e-22	2790.48753	-3.327e-20
1000.488212	2.715e-21	2000.488657	3.278e-22	2790.488472	-3.151e-20
1000.489154	2.69e-21	2000.489599	2.991e-22	2790.489414	-2.911e-20
1000.490095	2.392e-21	2000.49054	2.38e-22	2790.490355	-2.68e-20
1000.491037	2.245e-21	2000.491482	1.543e-22	2790.491297	-2.524e-20
1000.491979	2.738e-21	2000.492424	7.975e-23	2790.492239	-2.471e-20
1000.49292	3.879e-21	2000.493365	5.201e-23	2790.49318	-2.51e-20
1000.493862	5.063e-21	2000.494307	8.965e-23	2790.494122	-2.601e-20
1000.494804	5.555e-21	2000.495249	1.765e-22	2790.495064	-2.706e-20
1000.495745	5.157e-21	2000.49619	2.655e-22	2790.496005	-2.806e-20
1000.496687	4.404e-21	2000.497132	3.025e-22	2790.496947	-2.903e-20
1000.497628	4.059e-21	2000.498074	2.572e-22	2790.497888	-3.01e-20
1000.49857	4.375e-21	2000.499015	1.439e-22	2790.49883	-3.138e-20
1000.499512	4.848e-21	2000.499957	1.623e-23	2790.499772	-3.28e-20
1000.500453	4.706e-21	2000.500898	-5.83e-23	2790.500713	-3.413e-20
1000.501395	3.689e-21	2000.50184	-3.479e-23	2790.501655	-3.512e-20
1000.502337	2.371e-21	2000.502782	8.437e-23	2790.502597	-3.558e-20
1000.503278	1.709e-21	2000.503723	2.487e-22	2790.503538	-3.551e-20
1000.50422	2.216e-21	2000.504665	3.841e-22	2790.50448	-3.505e-20
1000.505162	3.505e-21	2000.505607	4.288e-22	2790.505422	-3.442e-20
1000.506103	4.591e-21	2000.506548	3.639e-22	2790.506363	-3.384e-20
1000.507045	4.681e-21	2000.50749	2.206e-22	2790.507305	-3.347e-20
1000.507986	3.761e-21	2000.508432	6.341e-23	2790.508246	-3.342e-20
1000.508928	2.531e-21	2000.509373	-4.171e-23	2790.509188	-3.374e-20
1000.50987	1.833e-21	2000.510315	-5.889e-23	2790.51013	-3.442e-20
1000.510811	2.067e-21	2000.511256	3.894e-24	2790.511071	-3.538e-20
1000.511753	3.024e-21	2000.512198	1.019e-22	2790.512013	-3.64e-20
1000.512695	4.124e-21	2000.51314	1.776e-22	2790.512955	-3.718e-20
1000.513636	4.802e-21	2000.514081	1.899e-22	2790.513896	-3.738e-20
1000.514578	4.773e-21	2000.515023	1.305e-22	2790.514838	-3.682e-20
1000.51552	4.126e-21	2000.515965	2.526e-23	2790.51578	-3.558e-20
1000.516461	3.283e-21	2000.516906	-8.108e-23	2790.516721	-3.401e-20
1000.517403	2.812e-21	2000.517848	-1.473e-22	2790.517663	-3.26e-20
1000.518344	3.108e-21	2000.51879	-1.538e-22	2790.518604	-3.181e-20
1000.519286	4.052e-21	2000.519731	-1.076e-22	2790.519546	-3.181e-20
1000.520228	4.966e-21	2000.520673	-3.501e-23	2790.520488	-3.242e-20
1000.521169	5.018e-21	2000.521614	3.359e-23	2790.521429	-3.324e-20
1000.522111	3.904e-21	2000.522556	7.724e-23	2790.522371	-3.379e-20
1000.523053	2.252e-21	2000.523498	8.987e-23	2790.523313	-3.385e-20
1000.523994	1.283e-21	2000.524439	7.618e-23	2790.524254	-3.349e-20
1000.524936	1.88e-21	2000.525381	4.277e-23	2790.525196	-3.304e-20
1000.525877	3.799e-21	2000.526323	-8.153e-24	2790.526138	-3.283e-20
1000.526819	5.749e-21	2000.527264	-7.868e-23	2790.527079	-3.301e-20
1000.527761	6.366e-21	2000.528206	-1.691e-22	2790.528021	-3.344e-20
1000.528702	5.331e-21	2000.529148	-2.696e-22	2790.528962	-3.374e-20
1000.529644	3.628e-21	2000.530089	-3.584e-22	2790.529904	-3.361e-20
1000.530586	2.707e-21	2000.531031	-4.094e-22	2790.530846	-3.297e-20
1000.531527	3.26e-21	2000.531972	-4.039e-22	2790.531787	-3.214e-20
1000.532469	4.687e-21	2000.532914	-3.425e-22	2790.532729	-3.166e-20
1000.533411	5.694e-21	2000.533856	-2.464e-22	2790.533671	-3.199e-20
1000.534352	5.473e-21	2000.534797	-1.496e-22	2790.534612	-3.327e-20
1000.535294	4.361e-21	2000.535739	-8.167e-23	2790.535554	-3.514e-20
1000.536235	3.435e-21	2000.536681	-5.496e-23	2790.536496	-3.689e-20
1000.537177	3.447e-21	2000.537622	-5.983e-23	2790.537437	-3.78e-20
1000.538119	4.166e-21	2000.538564	-7.41e-23	2790.538379	-3.746e-20
1000.53906	4.691e-21	2000.539505	-7.708e-23	2790.53932	-3.6e-20
1000.540002	4.386e-21	2000.540447	-6.202e-23	2790.540262	-3.4e-20
1000.540944	3.506e-21	2000.541389	-3.712e-23	2790.541204	-3.225e-20
1000.541885	2.886e-21	2000.54233	-1.762e-23	2790.542145	-3.138e-20
1000.542827	3.065e-21	2000.543272	-1.245e-23	2790.543087	-3.156e-20
1000.543769	3.722e-21	2000.544214	-1.798e-23	2790.544029	-3.253e-20
1000.54471	4.005e-21	2000.545155	-2.06e-23	2790.54497	-3.374e-20
1000.545652	3.405e-21	2000.546097	-7.789e-24	2790.545912	-3.469e-20
1000.546593	2.315e-21	2000.547039	2.078e-23	2790.546853	-3.509e-20
1000.547535	1.689e-21	2000.54798	5.092e-23	2790.547795	-3.499e-20
1000.548477	2.137e-21	2000.548922	6.202e-23	2790.548737	-3.461e-20
1000.549418	3.342e-21	2000.549863	4.091e-23	2790.549678	-3.417e-20
1000.55036	4.345e-21	2000.550805	-8.007e-24	2790.55062	-3.374e-20
1000.551302	4.426e-21	2000.551747	-6.253e-23	2790.551562	-3.326e-20
1000.552243	3.725e-21	2000.552688	-9.506e-23	2790.552503	-3.259e-20
1000.553185	3.027e-21	2000.55363	-8.574e-23	2790.553445	-3.169e-20
1000.554127	2.972e-21	2000.554572	-3.217e-23	2790.554387	-3.071e-20
1000.555068	3.473e-21	2000.555513	5.238e-23	2790.555328	-2.987e-20
1000.55601	3.886e-21	2000.556455	1.486e-22	2790.55627	-2.939e-20
1000.556951	3.704e-21	2000.557397	2.417e-22	2790.557211	-2.933e-20
1000.557893	3.043e-21	2000.558338	3.243e-22	2790.558153	-2.957e-20
1000.558835	2.461e-21	2000.55928	3.922e-22	2790.559095	-2.988e-20
1000.559776	2.337e-21	2000.560221	4.37e-22	2790.560036	-3.011e-20
1000.560718	2.487e-21	2000.561163	4.444e-22	2790.560978	-3.029e-20
1000.56166	2.403e-21	2000.562105	4.009e-22	2790.56192	-3.062e-20
1000.562601	1.845e-21	2000.563046	3.054e-22	2790.562861	-3.137e-20
1000.563543	1.144e-21	2000.563988	1.768e-22	2790.563803	-3.262e-20
1000.564485	8.899e-22	2000.56493	4.994e-23	2790.564745	-3.419e-20
1000.565426	1.337e-21	2000.565871	-4.091e-23	2790.565686	-3.562e-20
1000.566368	2.144e-21	2000.566813	-7.999e-23	2790.566628	-3.634e-20
1000.567309	2.733e-21	2000.567755	-7.803e-23	2790.567569	-3.599e-20
1000.568251	2.869e-21	2000.568696	-6.471e-23	2790.568511	-3.459e-20
1000.569193	2.853e-21	2000.569638	-6.762e-23	2790.569453	-3.258e-20
1000.570134	3.122e-21	2000.570579	-9.215e-23	2790.570394	-3.063e-20
1000.571076	3.683e-21	2000.571521	-1.171e-22	2790.571336	-2.941e-20
1000.572018	4.017e-21	2000.572463	-1.085e-22	2790.572278	-2.928e-20
1000.572959	3.597e-21	2000.573404	-4.549e-23	2790.573219	-3.017e-20
1000.573901	2.507e-21	2000.574346	5.886e-23	2790.574161	-3.164e-20
1000.574843	1.494e-21	2000.575288	1.591e-22	2790.575103	-3.313e-20
1000.575784	1.326e-21	2000.576229	2e-22	2790.576044	-3.417e-20
1000.576726	2.06e-21	2000.577171	1.484e-22	2790.576986	-3.457e-20
1000.577667	2.942e-21	2000.578113	1.62e-23	2790.577927	-3.439e-20
1000.578609	3.083e-21	2000.579054	-1.428e-22	2790.578869	-3.389e-20
1000.579551	2.276e-21	2000.579996	-2.596e-22	2790.579811	-3.335e-20
1000.580492	1.19e-21	2000.580937	-2.859e-22	2790.580752	-3.299e-20
1000.581434	7.341e-22	2000.581879	-2.182e-22	2790.581694	-3.29e-20
1000.582376	1.239e-21	2000.582821	-9.579e-23	2790.582636	-3.308e-20
1000.583317	2.227e-21	2000.583762	2.333e-23	2790.583577	-3.348e-20
1000.584259	2.95e-21	2000.584704	9.46e-23	2790.584519	-3.404e-20
1000.585201	3.144e-21	2000.585646	1.067e-22	2790.585461	-3.464e-20
1000.586142	3.2e-21	2000.586587	8.08e-23	2790.586402	-3.514e-20
1000.587084	3.615e-21	2000.587529	5.063e-23	2790.587344	-3.538e-20
1000.588025	4.332e-21	2000.588471	4.026e-23	2790.588285	-3.524e-20
1000.588967	4.67e-21	2000.589412	5.35e-23	2790.589227	-3.471e-20
1000.589909	3.996e-21	2000.590354	7.807e-23	2790.590169	-3.391e-20
1000.59085	2.445e-21	2000.591295	1.001e-22	2790.59111	-3.306e-20
1000.591792	9.431e-22	2000.592237	1.162e-22	2790.592052	-3.242e-20
1000.592734	4.455e-22	2000.593179	1.338e-22	2790.592994	-3.21e-20
1000.593675	1.102e-21	2000.59412	1.614e-22	2790.593935	-3.21e-20
1000.594617	2.154e-21	2000.595062	1.97e-22	2790.594877	-3.222e-20
1000.595558	2.679e-21	2000.596004	2.255e-22	2790.595819	-3.224e-20
1000.5965	2.453e-21	2000.596945	2.255e-22	2790.59676	-3.201e-20
1000.597442	2.108e-21	2000.597887	1.843e-22	2790.597702	-3.148e-20
1000.598383	2.427e-21	2000.598829	1.065e-22	2790.598643	-3.08e-20
1000.599325	3.486e-21	2000.59977	1.372e-23	2790.599585	-3.013e-20
1000.600267	4.51e-21	2000.600712	-6.711e-23	2790.600527	-2.965e-20
1000.601208	4.573e-21	2000.601653	-1.164e-22	2790.601468	-2.944e-20
1000.60215	3.49e-21	2000.602595	-1.276e-22	2790.60241	-2.951e-20
1000.603092	2.01e-21	2000.603537	-1.051e-22	2790.603352	-2.982e-20
1000.604033	1.148e-21	2000.604478	-5.678e-23	2790.604293	-3.033e-20
1000.604975	1.3e-21	2000.60542	1.088e-23	2790.605235	-3.096e-20
1000.605916	1.975e-21	2000.606362	8.983e-23	2790.606176	-3.157e-20
1000.606858	2.366e-21	2000.607303	1.655e-22	2790.607118	-3.194e-20
1000.6078	2.137e-21	2000.608245	2.145e-22	2790.60806	-3.177e-20
1000.608741	1.68e-21	2000.609186	2.134e-22	2790.609001	-3.091e-20
1000.609683	1.619e-21	2000.610128	1.523e-22	2790.609943	-2.943e-20
1000.610625	2.13e-21	2000.61107	4.764e-23	2790.610885	-2.774e-20
1000.611566	2.778e-21	2000.612011	-6.092e-23	2790.611826	-2.656e-20
1000.612508	3.014e-21	2000.612953	-1.287e-22	2790.612768	-2.659e-20
1000.61345	2.777e-21	2000.613895	-1.309e-22	2790.61371	-2.822e-20
1000.614391	2.574e-21	2000.614836	-7.868e-23	2790.614651	-3.123e-20
1000.615333	2.941e-21	2000.615778	-1.427e-23	2790.615593	-3.481e-20
1000.616274	3.875e-21	2000.61672	1.521e-23	2790.616534	-3.782e-20
1000.617216	4.822e-21	2000.617661	-1.208e-23	2790.617476	-3.928e-20
1000.618158	5.241e-21	2000.618603	-7.737e-23	2790.618418	-3.881e-20
1000.619099	5.152e-21	2000.619544	-1.331e-22	2790.619359	-3.682e-20
1000.620041	5.069e-21	2000.620486	-1.342e-22	2790.620301	-3.432e-20
1000.620983	5.404e-21	2000.621428	-6.959e-23	2790.621243	-3.246e-20
1000.621924	5.944e-21	2000.622369	2.697e-23	2790.622184	-3.199e-20
1000.622866	5.991e-21	2000.623311	9.755e-23	2790.623126	-3.287e-20
1000.623808	5.071e-21	2000.624253	9.708e-23	2790.624068	-3.431e-20
1000.624749	3.484e-21	2000.625194	2.446e-23	2790.625009	-3.525e-20
1000.625691	2.139e-21	2000.626136	-7.512e-23	2790.625951	-3.49e-20
1000.626632	1.775e-21	2000.627078	-1.385e-22	2790.626892	-3.318e-20
1000.627574	2.326e-21	2000.628019	-1.273e-22	2790.627834	-3.079e-20
1000.628516	3.029e-21	2000.628961	-5.445e-23	2790.628776	-2.886e-20
1000.629457	3.18e-21	2000.629902	2.126e-23	2790.629717	-2.833e-20
1000.630399	2.78e-21	2000.630844	3.276e-23	2790.630659	-2.946e-20
1000.631341	2.452e-21	2000.631786	-5.001e-23	2790.631601	-3.169e-20
1000.632282	2.731e-21	2000.632727	-1.97e-22	2790.632542	-3.388e-20
1000.633224	3.477e-21	2000.633669	-3.322e-22	2790.633484	-3.496e-20
1000.634166	3.987e-21	2000.634611	-3.777e-22	2790.634426	-3.444e-20
1000.635107	3.721e-21	2000.635552	-2.996e-22	2790.635367	-3.266e-20
1000.636049	2.873e-21	2000.636494	-1.29e-22	2790.636309	-3.067e-20
1000.63699	2.229e-21	2000.637436	5.634e-23	2790.63725	-2.961e-20
1000.637932	2.402e-21	2000.638377	1.758e-22	2790.638192	-3.018e-20
1000.638874	3.233e-21	2000.639319	1.892e-22	2790.639134	-3.225e-20
1000.639815	3.911e-21	2000.64026	1.126e-22	2790.640075	-3.493e-20
1000.640757	3.718e-21	2000.641202	1.601e-24	2790.641017	-3.703e-20
1000.641699	2.65e-21	2000.642144	-8.596e-23	2790.641959	-3.765e-20
1000.64264	1.359e-21	2000.643085	-1.218e-22	2790.6429	-3.659e-20
1000.643582	5.179e-22	2000.644027	-1.149e-22	2790.643842	-3.443e-20
1000.644524	2.719e-22	2000.644969	-9.484e-23	2790.644784	-3.221e-20
1000.645465	2.931e-22	2000.64591	-8.538e-23	2790.645725	-3.093e-20
1000.646407	2.845e-22	2000.646852	-8.771e-23	2790.646667	-3.109e-20
1000.647348	3.396e-22	2000.647794	-8.385e-23	2790.647608	-3.248e-20
1000.64829	7.497e-22	2000.648735	-5.51e-23	2790.64855	-3.438e-20
1000.649232	1.514e-21	2000.649677	4.732e-25	2790.649492	-3.592e-20
1000.650173	2.155e-21	2000.650618	6.501e-23	2790.650433	-3.648e-20
1000.651115	2.13e-21	2000.65156	1.129e-22	2790.651375	-3.592e-20
1000.652057	1.442e-21	2000.652502	1.286e-22	2790.652317	-3.456e-20
1000.652998	7.764e-22	2000.653443	1.161e-22	2790.653258	-3.294e-20
1000.65394	8.888e-22	2000.654385	9.202e-23	2790.6542	-3.152e-20
1000.654881	1.81e-21	2000.655327	7.098e-23	2790.655142	-3.057e-20
1000.655823	2.668e-21	2000.656268	5.372e-23	2790.656083	-3.009e-20
1000.656765	2.413e-21	2000.65721	3.028e-23	2790.657025	-2.995e-20
1000.657706	8.261e-22	2000.658152	-7.425e-24	2790.657966	-3.004e-20
1000.658648	-1.172e-21	2000.659093	-5.03e-23	2790.658908	-3.04e-20
1000.65959	-2.264e-21	2000.660035	-7.257e-23	2790.65985	-3.114e-20
1000.660531	-1.872e-21	2000.660976	-4.855e-23	2790.660791	-3.237e-20
1000.661473	-6.216e-22	2000.661918	2.464e-23	2790.661733	-3.408e-20
1000.662415	3.047e-22	2000.66286	1.156e-22	2790.662675	-3.605e-20
1000.663356	3.008e-22	2000.663801	1.706e-22	2790.663616	-3.794e-20
1000.664298	-1.481e-22	2000.664743	1.459e-22	2790.664558	-3.938e-20
1000.665239	-7.47e-23	2000.665685	3.818e-23	2790.6655	-4.008e-20
1000.666181	8.661e-22	2000.666626	-1.049e-22	2790.666441	-3.993e-20
1000.667123	1.934e-21	2000.667568	-2.08e-22	2790.667383	-3.902e-20
1000.668064	2e-21	2000.66851	-2.111e-22	2790.668324	-3.754e-20
1000.669006	7.335e-22	2000.669451	-1.075e-22	2790.669266	-3.575e-20
1000.669948	-9.418e-22	2000.670393	4.844e-23	2790.670208	-3.395e-20
1000.670889	-1.656e-21	2000.671334	1.697e-22	2790.671149	-3.239e-20
1000.671831	-9.249e-22	2000.672276	1.868e-22	2790.672091	-3.13e-20
1000.672773	3.235e-22	2000.673218	8.768e-23	2790.673033	-3.083e-20
1000.673714	6.701e-22	2000.674159	-7.446e-23	2790.673974	-3.103e-20
1000.674656	-2.225e-22	2000.675101	-2.132e-22	2790.674916	-3.182e-20
1000.675597	-9.288e-22	2000.676043	-2.573e-22	2790.675857	-3.298e-20
1000.676539	6.956e-22	2000.676984	-1.897e-22	2790.676799	-3.421e-20
1000.677481	5.518e-21	2000.677926	-5.11e-23	2790.677741	-3.521e-20
1000.678422	1.193e-20	2000.678867	8.732e-23	2790.678682	-3.58e-20
1000.679364	1.661e-20	2000.679809	1.653e-22	2790.679624	-3.599e-20
1000.680306	1.688e-20	2000.680751	1.631e-22	2790.680566	-3.591e-20
1000.681247	1.264e-20	2000.681692	1.023e-22	2790.681507	-3.58e-20
1000.682189	6.471e-21	2000.682634	2.257e-23	2790.682449	-3.585e-20
1000.683131	1.647e-21	2000.683576	-4.564e-23	2790.683391	-3.61e-20
1000.684072	-6.886e-23	2000.684517	-9.571e-23	2790.684332	-3.641e-20
1000.685014	7.22e-22	2000.685459	-1.376e-22	2790.685274	-3.654e-20
1000.685955	2.053e-21	2000.686401	-1.79e-22	2790.686215	-3.625e-20
1000.686897	2.351e-21	2000.687342	-2.118e-22	2790.687157	-3.542e-20
1000.687839	1.458e-21	2000.688284	-2.154e-22	2790.688099	-3.416e-20
1000.68878	2.46e-22	2000.689225	-1.758e-22	2790.68904	-3.28e-20
1000.689722	-5.099e-22	2000.690167	-1.026e-22	2790.689982	-3.178e-20
1000.690664	-8.437e-22	2000.691109	-3.203e-23	2790.690924	-3.147e-20
1000.691605	-1.323e-21	2000.69205	-8.881e-24	2790.691865	-3.204e-20
1000.692547	-2.263e-21	2000.692992	-5.721e-23	2790.692807	-3.332e-20
1000.693489	-3.31e-21	2000.693934	-1.608e-22	2790.693749	-3.485e-20
1000.69443	-3.789e-21	2000.694875	-2.661e-22	2790.69469	-3.604e-20
1000.695372	-3.395e-21	2000.695817	-3.087e-22	2790.695632	-3.631e-20
1000.696313	-2.482e-21	2000.696759	-2.483e-22	2790.696573	-3.541e-20
1000.697255	-1.695e-21	2000.6977	-9.142e-23	2790.697515	-3.345e-20
1000.698197	-1.359e-21	2000.698642	1.121e-22	2790.698457	-3.095e-20
1000.699138	-1.267e-21	2000.699583	2.946e-22	2790.699398	-2.865e-20
1000.70008	-1.044e-21	2000.700525	4.041e-22	2790.70034	-2.722e-20
1000.701022	-6.45e-22	2000.701467	4.258e-22	2790.701282	-2.702e-20
1000.701963	-4.216e-22	2000.702408	3.83e-22	2790.702223	-2.793e-20
1000.702905	-6.813e-22	2000.70335	3.173e-22	2790.703165	-2.943e-20
1000.703847	-1.229e-21	2000.704292	2.646e-22	2790.704107	-3.081e-20
1000.704788	-1.432e-21	2000.705233	2.388e-22	2790.705048	-3.149e-20
1000.70573	-8.171e-22	2000.706175	2.314e-22	2790.70599	-3.127e-20
1000.706671	3.563e-22	2000.707117	2.219e-22	2790.706931	-3.043e-20
1000.707613	1.169e-21	2000.708058	1.923e-22	2790.707873	-2.96e-20
1000.708555	7.635e-22	2000.709	1.354e-22	2790.708815	-2.941e-20
1000.709496	-8.849e-22	2000.709941	5.689e-23	2790.709756	-3.022e-20
1000.710438	-2.861e-21	2000.710883	-2.766e-23	2790.710698	-3.19e-20
1000.71138	-3.978e-21	2000.711825	-9.717e-23	2790.71164	-3.385e-20
1000.712321	-3.659e-21	2000.712766	-1.305e-22	2790.712581	-3.525e-20
1000.713263	-2.311e-21	2000.713708	-1.112e-22	2790.713523	-3.542e-20
1000.714205	-9.245e-22	2000.71465	-3.596e-23	2790.714465	-3.414e-20
1000.715146	-3.037e-22	2000.715591	7.909e-23	2790.715406	-3.173e-20
1000.716088	-5.745e-22	2000.716533	1.988e-22	2790.716348	-2.898e-20
1000.717029	-1.299e-21	2000.717475	2.793e-22	2790.717289	-2.679e-20
1000.717971	-1.962e-21	2000.718416	2.863e-22	2790.718231	-2.589e-20
1000.718913	-2.34e-21	2000.719358	2.141e-22	2790.719173	-2.653e-20
1000.719854	-2.48e-21	2000.720299	9.067e-23	2790.720114	-2.843e-20
1000.720796	-2.45e-21	2000.721241	-3.254e-23	2790.721056	-3.09e-20
1000.721738	-2.184e-21	2000.722183	-1.062e-22	2790.721998	-3.315e-20
1000.722679	-1.598e-21	2000.723124	-1.068e-22	2790.722939	-3.452e-20
1000.723621	-8.025e-22	2000.724066	-4.731e-23	2790.723881	-3.472e-20
1000.724562	-1.41e-22	2000.725008	3.349e-23	2790.724823	-3.383e-20
1000.725504	2.842e-23	2000.725949	9.551e-23	2790.725764	-3.226e-20
1000.726446	-3.839e-22	2000.726891	1.208e-22	2790.726706	-3.059e-20
1000.727387	-1.12e-21	2000.727833	1.22e-22	2790.727647	-2.94e-20
1000.728329	-1.76e-21	2000.728774	1.298e-22	2790.728589	-2.907e-20
1000.729271	-2.001e-21	2000.729716	1.698e-22	2790.729531	-2.972e-20
1000.730212	-1.797e-21	2000.730657	2.428e-22	2790.730472	-3.116e-20
1000.731154	-1.291e-21	2000.731599	3.226e-22	2790.731414	-3.296e-20
1000.732096	-6.723e-22	2000.732541	3.723e-22	2790.732356	-3.459e-20
1000.733037	-8.899e-23	2000.733482	3.676e-22	2790.733297	-3.559e-20
1000.733979	3.484e-22	2000.734424	3.131e-22	2790.734239	-3.572e-20
1000.73492	5.759e-22	2000.735366	2.383e-22	2790.735181	-3.499e-20
1000.735862	6.312e-22	2000.736307	1.792e-22	2790.736122	-3.368e-20
1000.736804	6.865e-22	2000.737249	1.552e-22	2790.737064	-3.215e-20
1000.737745	9.416e-22	2000.73819	1.582e-22	2790.738005	-3.072e-20
1000.738687	1.411e-21	2000.739132	1.585e-22	2790.738947	-2.954e-20
1000.739629	1.8e-21	2000.740074	1.254e-22	2790.739889	-2.856e-20
1000.74057	1.655e-21	2000.741015	4.743e-23	2790.74083	-2.767e-20
1000.741512	7.436e-22	2000.741957	-5.918e-23	2790.741772	-2.684e-20
1000.742454	-6.307e-22	2000.742899	-1.584e-22	2790.742714	-2.622e-20
1000.743395	-1.723e-21	2000.74384	-2.128e-22	2790.743655	-2.61e-20
1000.744337	-1.839e-21	2000.744782	-2.025e-22	2790.744597	-2.678e-20
1000.745278	-8.706e-22	2000.745724	-1.329e-22	2790.745538	-2.833e-20
1000.74622	5.576e-22	2000.746665	-3.028e-23	2790.74648	-3.048e-20
1000.747162	1.509e-21	2000.747607	7.014e-23	2790.747422	-3.265e-20
1000.748103	1.409e-21	2000.748548	1.37e-22	2790.748363	-3.412e-20
1000.749045	4.634e-22	2000.74949	1.515e-22	2790.749305	-3.444e-20
1000.749987	-5.06e-22	2000.750432	1.102e-22	2790.750247	-3.359e-20
1000.750928	-6.706e-22	2000.751373	2.537e-23	2790.751188	-3.207e-20
1000.75187	2.168e-22	2000.752315	-7.723e-23	2790.75213	-3.071e-20
1000.752812	1.681e-21	2000.753257	-1.634e-22	2790.753072	-3.032e-20
1000.753753	2.871e-21	2000.754198	-1.993e-22	2790.754013	-3.128e-20
1000.754695	3.108e-21	2000.75514	-1.643e-22	2790.754955	-3.344e-20
1000.755636	2.264e-21	2000.756082	-6.078e-23	2790.755896	-3.613e-20
1000.756578	7.676e-22	2000.757023	8.27e-23	2790.756838	-3.851e-20
1000.75752	-6.794e-22	2000.757965	2.205e-22	2790.75778	-3.988e-20
1000.758461	-1.462e-21	2000.758906	3.084e-22	2790.758721	-3.993e-20
1000.759403	-1.31e-21	2000.759848	3.223e-22	2790.759663	-3.878e-20
1000.760345	-3.829e-22	2000.76079	2.68e-22	2790.760605	-3.68e-20
1000.761286	8.193e-22	2000.761731	1.743e-22	2790.761546	-3.438e-20
1000.762228	1.681e-21	2000.762673	7.72e-23	2790.762488	-3.183e-20
1000.76317	1.765e-21	2000.763615	2.475e-24	2790.76343	-2.929e-20
1000.764111	1.023e-21	2000.764556	-4.324e-23	2790.764371	-2.696e-20
1000.765053	-1.968e-22	2000.765498	-6.667e-23	2790.765313	-2.515e-20
1000.765994	-1.376e-21	2000.76644	-7.635e-23	2790.766254	-2.43e-20
1000.766936	-2.146e-21	2000.767381	-7.162e-23	2790.767196	-2.481e-20
1000.767878	-2.468e-21	2000.768323	-4.491e-23	2790.768138	-2.677e-20
1000.768819	-2.563e-21	2000.769264	9.026e-24	2790.769079	-2.98e-20
1000.769761	-2.669e-21	2000.770206	8.161e-23	2790.770021	-3.307e-20
1000.770703	-2.844e-21	2000.771148	1.487e-22	2790.770963	-3.556e-20
1000.771644	-2.976e-21	2000.772089	1.81e-22	2790.771904	-3.653e-20
1000.772586	-2.962e-21	2000.773031	1.622e-22	2790.772846	-3.584e-20
1000.773528	-2.854e-21	2000.773973	1.018e-22	2790.773788	-3.403e-20
1000.774469	-2.84e-21	2000.774914	3.236e-23	2790.774729	-3.206e-20
1000.775411	-3.06e-21	2000.775856	-8.517e-24	2790.775671	-3.089e-20
1000.776352	-3.467e-21	2000.776798	-7.279e-26	2790.776612	-3.099e-20
1000.777294	-3.865e-21	2000.777739	4.797e-23	2790.777554	-3.211e-20
1000.778236	-4.09e-21	2000.778681	1.011e-22	2790.778496	-3.345e-20
1000.779177	-4.156e-21	2000.779622	1.212e-22	2790.779437	-3.41e-20
1000.780119	-4.213e-21	2000.780564	8.903e-23	2790.780379	-3.352e-20
1000.781061	-4.359e-21	2000.781506	1.623e-23	2790.781321	-3.183e-20
1000.782002	-4.49e-21	2000.782447	-6.311e-23	2790.782262	-2.976e-20
1000.782944	-4.34e-21	2000.783389	-1.135e-22	2790.783204	-2.823e-20
1000.783886	-3.701e-21	2000.784331	-1.191e-22	2790.784146	-2.793e-20
1000.784827	-2.623e-21	2000.785272	-8.836e-23	2790.785087	-2.887e-20
1000.785769	-1.429e-21	2000.786214	-4.615e-23	2790.786029	-3.044e-20
1000.78671	-5.43e-22	2000.787156	-1.368e-23	2790.78697	-3.168e-20
1000.787652	-2.501e-22	2000.788097	3.603e-24	2790.787912	-3.182e-20
1000.788594	-5.784e-22	2000.789039	1.671e-23	2790.788854	-3.062e-20
1000.789535	-1.329e-21	2000.78998	3.978e-23	2790.789795	-2.853e-20
1000.790477	-2.195e-21	2000.790922	7.596e-23	2790.790737	-2.645e-20
1000.791419	-2.872e-21	2000.791864	1.129e-22	2790.791679	-2.528e-20
1000.79236	-3.125e-21	2000.792805	1.326e-22	2790.79262	-2.556e-20
1000.793302	-2.854e-21	2000.793747	1.259e-22	2790.793562	-2.723e-20
1000.794243	-2.163e-21	2000.794689	1.035e-22	2790.794504	-2.971e-20
1000.795185	-1.361e-21	2000.79563	9.125e-23	2790.795445	-3.227e-20
1000.796127	-8.453e-22	2000.796572	1.133e-22	2790.796387	-3.431e-20
1000.797068	-8.918e-22	2000.797514	1.741e-22	2790.797328	-3.56e-20
1000.79801	-1.48e-21	2000.798455	2.523e-22	2790.79827	-3.626e-20
1000.798952	-2.31e-21	2000.799397	3.129e-22	2790.799212	-3.655e-20
1000.799893	-2.995e-21	2000.800338	3.297e-22	2790.800153	-3.667e-20
1000.800835	-3.315e-21	2000.80128	3.041e-22	2790.801095	-3.661e-20
1000.801777	-3.314e-21	2000.802222	2.661e-22	2790.802037	-3.62e-20
1000.802718	-3.212e-21	2000.803163	2.561e-22	2790.802978	-3.521e-20
1000.80366	-3.216e-21	2000.804105	2.975e-22	2790.80392	-3.359e-20
1000.804601	-3.393e-21	2000.805047	3.799e-22	2790.804862	-3.153e-20
1000.805543	-3.685e-21	2000.805988	4.62e-22	2790.805803	-2.947e-20
1000.806485	-3.986e-21	2000.80693	4.942e-22	2790.806745	-2.793e-20
1000.807426	-4.196e-21	2000.807871	4.478e-22	2790.807686	-2.728e-20
1000.808368	-4.213e-21	2000.808813	3.311e-22	2790.808628	-2.768e-20
1000.80931	-3.929e-21	2000.809755	1.851e-22	2790.80957	-2.898e-20
1000.810251	-3.313e-21	2000.810696	6.082e-23	2790.810511	-3.078e-20
1000.811193	-2.522e-21	2000.811638	-8.153e-24	2790.811453	-3.264e-20
1000.812135	-1.9e-21	2000.81258	-1.842e-23	2790.812395	-3.417e-20
1000.813076	-1.803e-21	2000.813521	7.425e-24	2790.813336	-3.513e-20
1000.814018	-2.329e-21	2000.814463	4.036e-23	2790.814278	-3.547e-20
1000.814959	-3.191e-21	2000.815405	6.217e-23	2790.815219	-3.532e-20
1000.815901	-3.876e-21	2000.816346	7.298e-23	2790.816161	-3.486e-20
1000.816843	-4.006e-21	2000.817288	8.393e-23	2790.817103	-3.429e-20
1000.817784	-3.605e-21	2000.818229	1.034e-22	2790.818044	-3.372e-20
1000.818726	-3.048e-21	2000.819171	1.287e-22	2790.818986	-3.318e-20
1000.819668	-2.74e-21	2000.820113	1.467e-22	2790.819928	-3.262e-20
1000.820609	-2.781e-21	2000.821054	1.465e-22	2790.820869	-3.196e-20
1000.821551	-2.937e-21	2000.821996	1.275e-22	2790.821811	-3.12e-20
1000.822493	-2.925e-21	2000.822938	1.018e-22	2790.822753	-3.046e-20
1000.823434	-2.736e-21	2000.823879	8.568e-23	2790.823694	-2.995e-20
1000.824376	-2.691e-21	2000.824821	8.721e-23	2790.824636	-2.989e-20
1000.825317	-3.147e-21	2000.825763	1.009e-22	2790.825577	-3.039e-20
1000.826259	-4.121e-21	2000.826704	1.124e-22	2790.826519	-3.134e-20
1000.827201	-5.183e-21	2000.827646	1.114e-22	2790.827461	-3.243e-20
1000.828142	-5.723e-21	2000.828587	1.009e-22	2790.828402	-3.325e-20
1000.829084	-5.402e-21	2000.829529	9.664e-23	2790.829344	-3.349e-20
1000.830026	-4.38e-21	2000.830471	1.149e-22	2790.830286	-3.311e-20
1000.830967	-3.161e-21	2000.831412	1.575e-22	2790.831227	-3.239e-20
1000.831909	-2.209e-21	2000.832354	2.059e-22	2790.832169	-3.177e-20
1000.832851	-1.655e-21	2000.833296	2.298e-22	2790.833111	-3.164e-20
1000.833792	-1.35e-21	2000.834237	2.064e-22	2790.834052	-3.206e-20
1000.834734	-1.128e-21	2000.835179	1.369e-22	2790.834994	-3.274e-20
1000.835675	-1.003e-21	2000.836121	4.976e-23	2790.835935	-3.315e-20
1000.836617	-1.095e-21	2000.837062	-1.558e-23	2790.836877	-3.282e-20
1000.837559	-1.392e-21	2000.838004	-3.37e-23	2790.837819	-3.168e-20
1000.8385	-1.644e-21	2000.838945	-9.681e-24	2790.83876	-3.016e-20
1000.839442	-1.549e-21	2000.839887	2.202e-23	2790.839702	-2.905e-20
1000.840384	-1.102e-21	2000.840829	1.973e-23	2790.840644	-2.907e-20
1000.841325	-7.469e-22	2000.84177	-3.734e-23	2790.841585	-3.045e-20
1000.842267	-1.097e-21	2000.842712	-1.328e-22	2790.842527	-3.274e-20
1000.843209	-2.407e-21	2000.843654	-2.202e-22	2790.843469	-3.491e-20
1000.84415	-4.221e-21	2000.844595	-2.504e-22	2790.84441	-3.588e-20
1000.845092	-5.578e-21	2000.845537	-2.025e-22	2790.845352	-3.505e-20
1000.846033	-5.676e-21	2000.846479	-9.928e-23	2790.846293	-3.268e-20
1000.846975	-4.488e-21	2000.84742	4.622e-24	2790.847235	-2.984e-20
1000.847917	-2.829e-21	2000.848362	5.303e-23	2790.848177	-2.792e-20
1000.848858	-1.76e-21	2000.849303	2.169e-23	2790.849118	-2.797e-20
1000.8498	-1.798e-21	2000.850245	-6.842e-23	2790.85006	-3.011e-20
1000.850742	-2.55e-21	2000.851187	-1.637e-22	2790.851002	-3.344e-20
1000.851683	-3.086e-21	2000.852128	-2.101e-22	2790.851943	-3.644e-20
1000.852625	-2.748e-21	2000.85307	-1.831e-22	2790.852885	-3.773e-20
1000.853566	-1.71e-21	2000.854012	-9.994e-23	2790.853827	-3.672e-20
1000.854508	-8.353e-22	2000.854953	-4.731e-24	2790.854768	-3.395e-20
1000.85545	-9.327e-22	2000.855895	5.936e-23	2790.85571	-3.079e-20
1000.856391	-2.052e-21	2000.856837	7.706e-23	2790.856651	-2.884e-20
1000.857333	-3.406e-21	2000.857778	6.639e-23	2790.857593	-2.913e-20
1000.858275	-4.005e-21	2000.85872	6.351e-23	2790.858535	-3.166e-20
1000.859216	-3.465e-21	2000.859661	9.678e-23	2790.859476	-3.544e-20
1000.860158	-2.312e-21	2000.860603	1.677e-22	2790.860418	-3.9e-20
1000.8611	-1.538e-21	2000.861545	2.515e-22	2790.86136	-4.109e-20
1000.862041	-1.781e-21	2000.862486	3.155e-22	2790.862301	-4.12e-20
1000.862983	-2.813e-21	2000.863428	3.409e-22	2790.863243	-3.967e-20
1000.863924	-3.777e-21	2000.86437	3.35e-22	2790.864185	-3.744e-20
1000.864866	-3.931e-21	2000.865311	3.227e-22	2790.865126	-3.549e-20
1000.865808	-3.269e-21	2000.866253	3.252e-22	2790.866068	-3.441e-20
1000.866749	-2.485e-21	2000.867195	3.411e-22	2790.867009	-3.425e-20
1000.867691	-2.332e-21	2000.868136	3.416e-22	2790.867951	-3.463e-20
1000.868633	-2.962e-21	2000.869078	2.905e-22	2790.868893	-3.506e-20
1000.869574	-3.801e-21	2000.870019	1.697e-22	2790.869834	-3.527e-20
1000.870516	-4.078e-21	2000.870961	8.007e-25	2790.870776	-3.522e-20
1000.871458	-3.51e-21	2000.871903	-1.58e-22	2790.871718	-3.508e-20
1000.872399	-2.548e-21	2000.872844	-2.384e-22	2790.872659	-3.495e-20
1000.873341	-1.982e-21	2000.873786	-1.984e-22	2790.873601	-3.479e-20
1000.874282	-2.261e-21	2000.874728	-4.935e-23	2790.874542	-3.444e-20
1000.875224	-3.13e-21	2000.875669	1.448e-22	2790.875484	-3.384e-20
1000.876166	-3.883e-21	2000.876611	2.964e-22	2790.876426	-3.312e-20
1000.877107	-3.979e-21	2000.877552	3.366e-22	2790.877367	-3.268e-20
1000.878049	-3.468e-21	2000.878494	2.499e-22	2790.878309	-3.295e-20
1000.878991	-2.877e-21	2000.879436	8.142e-23	2790.879251	-3.411e-20
1000.879932	-2.699e-21	2000.880377	-8.742e-23	2790.880192	-3.586e-20
1000.880874	-2.968e-21	2000.881319	-1.798e-22	2790.881134	-3.751e-20
1000.881816	-3.293e-21	2000.882261	-1.609e-22	2790.882076	-3.825e-20
1000.882757	-3.28e-21	2000.883202	-5.161e-23	2790.883017	-3.757e-20
1000.883699	-2.905e-21	2000.884144	8.688e-23	2790.883959	-3.56e-20
1000.88464	-2.52e-21	2000.885086	1.877e-22	2790.8849	-3.311e-20
1000.885582	-2.491e-21	2000.886027	2.13e-22	2790.885842	-3.114e-20
1000.886524	-2.878e-21	2000.886969	1.711e-22	2790.886784	-3.053e-20
1000.887465	-3.422e-21	2000.88791	1.066e-22	2790.887725	-3.145e-20
1000.888407	-3.866e-21	2000.888852	7.21e-23	2790.888667	-3.333e-20
1000.889349	-4.214e-21	2000.889794	9.708e-23	2790.889609	-3.511e-20
1000.89029	-4.677e-21	2000.890735	1.716e-22	2790.89055	-3.585e-20
1000.891232	-5.341e-21	2000.891677	2.525e-22	2790.891492	-3.517e-20
1000.892174	-5.928e-21	2000.892619	2.88e-22	2790.892434	-3.345e-20
1000.893115	-5.938e-21	2000.89356	2.479e-22	2790.893375	-3.162e-20
1000.894057	-5.081e-21	2000.894502	1.413e-22	2790.894317	-3.067e-20
1000.894998	-3.614e-21	2000.895444	1.383e-23	2790.895258	-3.11e-20
1000.89594	-2.222e-21	2000.896385	-7.519e-23	2790.8962	-3.273e-20
1000.896882	-1.516e-21	2000.897327	-8.239e-23	2790.897142	-3.475e-20
1000.897823	-1.582e-21	2000.898268	-3.203e-24	2790.898083	-3.625e-20
1000.898765	-1.991e-21	2000.89921	1.256e-22	2790.899025	-3.66e-20
1000.899707	-2.256e-21	2000.900152	2.447e-22	2790.899967	-3.582e-20
1000.900648	-2.307e-21	2000.901093	3.021e-22	2790.900908	-3.444e-20
1000.90159	-2.518e-21	2000.902035	2.799e-22	2790.90185	-3.322e-20
1000.902532	-3.252e-21	2000.902977	2.037e-22	2790.902792	-3.267e-20
1000.903473	-4.36e-21	2000.903918	1.282e-22	2790.903733	-3.29e-20
1000.904415	-5.159e-21	2000.90486	1.078e-22	2790.904675	-3.357e-20
1000.905356	-4.966e-21	2000.905802	1.664e-22	2790.905616	-3.423e-20
1000.906298	-3.733e-21	2000.906743	2.809e-22	2790.906558	-3.455e-20
1000.90724	-2.212e-21	2000.907685	3.916e-22	2790.9075	-3.456e-20
1000.908181	-1.42e-21	2000.908626	4.312e-22	2790.908441	-3.447e-20
1000.909123	-1.844e-21	2000.909568	3.619e-22	2790.909383	-3.452e-20
1000.910065	-3.056e-21	2000.91051	1.984e-22	2790.910325	-3.469e-20
1000.911006	-4.088e-21	2000.911451	4.913e-24	2790.911266	-3.463e-20
1000.911948	-4.262e-21	2000.912393	-1.328e-22	2790.912208	-3.394e-20
1000.91289	-3.755e-21	2000.913335	-1.499e-22	2790.91315	-3.241e-20
1000.913831	-3.404e-21	2000.914276	-3.523e-23	2790.914091	-3.026e-20
1000.914773	-3.926e-21	2000.915218	1.597e-22	2790.915033	-2.823e-20
1000.915714	-5.218e-21	2000.91616	3.444e-22	2790.915974	-2.72e-20
1000.916656	-6.366e-21	2000.917101	4.316e-22	2790.916916	-2.782e-20
1000.917598	-6.366e-21	2000.918043	3.795e-22	2790.917858	-3.009e-20
1000.918539	-4.962e-21	2000.918984	2.114e-22	2790.918799	-3.334e-20
1000.919481	-2.892e-21	2000.919926	3.64e-24	2790.919741	-3.645e-20
1000.920423	-1.36e-21	2000.920868	-1.515e-22	2790.920683	-3.84e-20
1000.921364	-1.14e-21	2000.921809	-1.908e-22	2790.921624	-3.868e-20
1000.922306	-2.056e-21	2000.922751	-1.066e-22	2790.922566	-3.752e-20
1000.923247	-3.207e-21	2000.923693	5.172e-23	2790.923508	-3.57e-20
1000.924189	-3.721e-21	2000.924634	2.073e-22	2790.924449	-3.416e-20
1000.925131	-3.391e-21	2000.925576	2.943e-22	2790.925391	-3.352e-20
1000.926072	-2.723e-21	2000.926518	2.883e-22	2790.926332	-3.382e-20
1000.927014	-2.425e-21	2000.927459	2.132e-22	2790.927274	-3.452e-20
1000.927956	-2.804e-21	2000.928401	1.228e-22	2790.928216	-3.493e-20
1000.928897	-3.579e-21	2000.929342	6.897e-23	2790.929157	-3.453e-20
1000.929839	-4.183e-21	2000.930284	7.491e-23	2790.930099	-3.334e-20
1000.930781	-4.262e-21	2000.931226	1.265e-22	2790.931041	-3.186e-20
1000.931722	-3.922e-21	2000.932167	1.845e-22	2790.931982	-3.084e-20
1000.932664	-3.563e-21	2000.933109	2.098e-22	2790.932924	-3.086e-20
1000.933605	-3.505e-21	2000.934051	1.855e-22	2790.933866	-3.207e-20
1000.934547	-3.748e-21	2000.934992	1.243e-22	2790.934807	-3.409e-20
1000.935489	-4.052e-21	2000.935934	5.933e-23	2790.935749	-3.619e-20
1000.93643	-4.206e-21	2000.936876	2.377e-23	2790.93669	-3.762e-20
1000.937372	-4.226e-21	2000.937817	3.294e-23	2790.937632	-3.792e-20
1000.938314	-4.288e-21	2000.938759	7.847e-23	2790.938574	-3.709e-20
1000.939255	-4.505e-21	2000.9397	1.364e-22	2790.939515	-3.549e-20
1000.940197	-4.785e-21	2000.940642	1.833e-22	2790.940457	-3.374e-20
1000.941139	-4.913e-21	2000.941584	2.101e-22	2790.941399	-3.239e-20
1000.94208	-4.779e-21	2000.942525	2.242e-22	2790.94234	-3.179e-20
1000.943022	-4.519e-21	2000.943467	2.411e-22	2790.943282	-3.2e-20
1000.943963	-4.411e-21	2000.944409	2.698e-22	2790.944223	-3.28e-20
1000.944905	-4.607e-21	2000.94535	3.027e-22	2790.945165	-3.384e-20
1000.945847	-4.957e-21	2000.946292	3.177e-22	2790.946107	-3.469e-20
1000.946788	-5.101e-21	2000.947233	2.901e-22	2790.947048	-3.501e-20
1000.94773	-4.765e-21	2000.948175	2.107e-22	2790.94799	-3.463e-20
1000.948672	-4.031e-21	2000.949117	9.475e-23	2790.948932	-3.356e-20
1000.949613	-3.304e-21	2000.950058	-2.016e-23	2790.949873	-3.205e-20
1000.950555	-3.011e-21	2000.951	-9.091e-23	2790.950815	-3.053e-20
1000.951497	-3.267e-21	2000.951942	-9.076e-23	2790.951757	-2.947e-20
1000.952438	-3.78e-21	2000.952883	-2.388e-23	2790.952698	-2.922e-20
1000.95338	-4.085e-21	2000.953825	7.454e-23	2790.95364	-2.987e-20
1000.954321	-3.898e-21	2000.954767	1.534e-22	2790.954581	-3.122e-20
1000.955263	-3.304e-21	2000.955708	1.706e-22	2790.955523	-3.28e-20
1000.956205	-2.652e-21	2000.95665	1.128e-22	2790.956465	-3.411e-20
1000.957146	-2.275e-21	2000.957591	1.929e-24	2790.957406	-3.478e-20
1000.958088	-2.263e-21	2000.958533	-1.154e-22	2790.958348	-3.477e-20
1000.95903	-2.48e-21	2000.959475	-1.913e-22	2790.95929	-3.431e-20
1000.959971	-2.736e-21	2000.960416	-1.988e-22	2790.960231	-3.383e-20
1000.960913	-2.95e-21	2000.961358	-1.447e-22	2790.961173	-3.368e-20
1000.961855	-3.154e-21	2000.9623	-6.427e-23	2790.962115	-3.399e-20
1000.962796	-3.4e-21	2000.963241	-3.494e-24	2790.963056	-3.459e-20
1000.963738	-3.671e-21	2000.964183	3.53e-24	2790.963998	-3.512e-20
1000.964679	-3.905e-21	2000.965125	-4.95e-23	2790.964939	-3.523e-20
1000.965621	-4.068e-21	2000.966066	-1.388e-22	2790.965881	-3.476e-20
1000.966563	-4.169e-21	2000.967008	-2.227e-22	2790.966823	-3.389e-20
1000.967504	-4.192e-21	2000.967949	-2.626e-22	2790.967764	-3.301e-20
1000.968446	-4.039e-21	2000.968891	-2.406e-22	2790.968706	-3.258e-20
1000.969388	-3.592e-21	2000.969833	-1.683e-22	2790.969648	-3.289e-20
1000.970329	-2.872e-21	2000.970774	-8.181e-23	2790.970589	-3.393e-20
1000.971271	-2.158e-21	2000.971716	-2.497e-23	2790.971531	-3.534e-20
1000.972213	-1.884e-21	2000.972658	-3.028e-23	2790.972473	-3.661e-20
1000.973154	-2.35e-21	2000.973599	-1.039e-22	2790.973414	-3.73e-20
1000.974096	-3.46e-21	2000.974541	-2.228e-22	2790.974356	-3.719e-20
1000.975037	-4.732e-21	2000.975483	-3.436e-22	2790.975297	-3.642e-20
1000.975979	-5.582e-21	2000.976424	-4.215e-22	2790.976239	-3.538e-20
1000.976921	-5.688e-21	2000.977366	-4.284e-22	2790.977181	-3.457e-20
1000.977862	-5.133e-21	2000.978307	-3.643e-22	2790.978122	-3.441e-20
1000.978804	-4.264e-21	2000.979249	-2.568e-22	2790.979064	-3.505e-20
1000.979746	-3.419e-21	2000.980191	-1.482e-22	2790.980006	-3.633e-20
1000.980687	-2.794e-21	2000.981132	-7.614e-23	2790.980947	-3.787e-20
1000.981629	-2.486e-21	2000.982074	-5.787e-23	2790.981889	-3.919e-20
1000.982571	-2.59e-21	2000.983016	-8.516e-23	2790.982831	-3.989e-20
1000.983512	-3.145e-21	2000.983957	-1.303e-22	2790.983772	-3.977e-20
1000.984454	-3.956e-21	2000.984899	-1.622e-22	2790.984714	-3.886e-20
1000.985395	-4.535e-21	2000.985841	-1.621e-22	2790.985655	-3.742e-20
1000.986337	-4.351e-21	2000.986782	-1.304e-22	2790.986597	-3.578e-20
1000.987279	-3.289e-21	2000.987724	-8.356e-23	2790.987539	-3.425e-20
1000.98822	-1.9e-21	2000.988665	-4.113e-23	2790.98848	-3.304e-20
1000.989162	-1.119e-21	2000.989607	-1.354e-23	2790.989422	-3.218e-20
1000.990104	-1.549e-21	2000.990549	2.184e-24	2790.990364	-3.161e-20
1000.991045	-2.882e-21	2000.99149	1.743e-23	2790.991305	-3.125e-20
1000.991987	-4.012e-21	2000.992432	4.044e-23	2790.992247	-3.109e-20
1000.992928	-3.857e-21	2000.993374	6.672e-23	2790.993189	-3.116e-20
1000.99387	-2.264e-21	2000.994315	7.989e-23	2790.99413	-3.155e-20
1000.994812	-2.361e-22	2000.995257	6.14e-23	2790.995072	-3.228e-20
1000.995753	7.717e-22	2000.996199	4.95e-24	2790.996013	-3.321e-20
1000.996695	-2.956e-23	2000.99714	-7.577e-23	2790.996955	-3.404e-20
1000.997637	-2.154e-21	2000.998082	-1.501e-22	2790.997897	-3.44e-20
1000.998578	-4.243e-21	2000.999023	-1.854e-22	2790.998838	-3.402e-20
1000.99952	-5.142e-21	2000.999965	-1.641e-22	2790.99978	-3.287e-20
1001.000462	-4.737e-21	2001.000907	-9.273e-23	2791.000722	-3.125e-20
1001.001403	-3.897e-21	2001.001848	7.643e-25	2791.001663	-2.969e-20
1001.002345	-3.64e-21	2001.00279	8.339e-23	2791.002605	-2.878e-20
1001.003286	-4.278e-21	2001.003732	1.326e-22	2791.003547	-2.89e-20
1001.004228	-5.278e-21	2001.004673	1.453e-22	2791.004488	-2.998e-20
1001.00517	-5.863e-21	2001.005615	1.344e-22	2791.00543	-3.16e-20
1001.006111	-5.743e-21	2001.006556	1.156e-22	2791.006371	-3.306e-20
1001.007053	-5.298e-21	2001.007498	9.839e-23	2791.007313	-3.378e-20
1001.007995	-5.102e-21	2001.00844	8.146e-23	2791.008255	-3.35e-20
1001.008936	-5.317e-21	2001.009381	6.089e-23	2791.009196	-3.244e-20
1001.009878	-5.538e-21	2001.010323	3.858e-23	2791.010138	-3.117e-20
1001.01082	-5.236e-21	2001.011265	2.559e-23	2791.01108	-3.035e-20
1001.011761	-4.312e-21	2001.012206	3.556e-23	2791.012021	-3.041e-20
1001.012703	-3.23e-21	2001.013148	7.276e-23	2791.012963	-3.134e-20
1001.013644	-2.604e-21	2001.01409	1.242e-22	2791.013904	-3.27e-20
1001.014586	-2.673e-21	2001.015031	1.622e-22	2791.014846	-3.384e-20
1001.015528	-3.165e-21	2001.015973	1.617e-22	2791.015788	-3.423e-20
1001.016469	-3.675e-21	2001.016914	1.167e-22	2791.016729	-3.369e-20
1001.017411	-4.099e-21	2001.017856	4.801e-23	2791.017671	-3.25e-20
1001.018353	-4.685e-21	2001.018798	-6.697e-24	2791.018613	-3.122e-20
1001.019294	-5.624e-21	2001.019739	-1.689e-23	2791.019554	-3.044e-20
1001.020236	-6.65e-21	2001.020681	2.009e-23	2791.020496	-3.047e-20
1001.021178	-7.11e-21	2001.021623	7.403e-23	2791.021438	-3.123e-20
1001.022119	-6.529e-21	2001.022564	9.85e-23	2791.022379	-3.227e-20
1001.023061	-5.126e-21	2001.023506	6.118e-23	2791.023321	-3.303e-20
1001.024002	-3.763e-21	2001.024448	-3.297e-23	2791.024262	-3.309e-20
1001.024944	-3.273e-21	2001.025389	-1.399e-22	2791.025204	-3.239e-20
1001.025886	-3.748e-21	2001.026331	-2.004e-22	2791.026146	-3.125e-20
1001.026827	-4.444e-21	2001.027272	-1.756e-22	2791.027087	-3.02e-20
1001.027769	-4.439e-21	2001.028214	-7.25e-23	2791.028029	-2.98e-20
1001.028711	-3.471e-21	2001.029156	5.813e-23	2791.028971	-3.032e-20
1001.029652	-2.222e-21	2001.030097	1.495e-22	2791.029912	-3.166e-20
1001.030594	-1.76e-21	2001.031039	1.581e-22	2791.030854	-3.335e-20
1001.031536	-2.632e-21	2001.031981	8.754e-23	2791.031796	-3.475e-20
1001.032477	-4.351e-21	2001.032922	-1.449e-23	2791.032737	-3.529e-20
1001.033419	-5.754e-21	2001.033864	-8.72e-23	2791.033679	-3.468e-20
1001.03436	-5.881e-21	2001.034806	-9.36e-23	2791.03462	-3.307e-20
1001.035302	-4.676e-21	2001.035747	-4.083e-23	2791.035562	-3.099e-20
1001.036244	-2.96e-21	2001.036689	2.712e-23	2791.036504	-2.916e-20
1001.037185	-1.789e-21	2001.03763	5.995e-23	2791.037445	-2.831e-20
1001.038127	-1.74e-21	2001.038572	3.316e-23	2791.038387	-2.882e-20
1001.039069	-2.652e-21	2001.039514	-3.741e-23	2791.039329	-3.06e-20
1001.04001	-3.897e-21	2001.040455	-1.066e-22	2791.04027	-3.311e-20
1001.040952	-4.86e-21	2001.041397	-1.293e-22	2791.041212	-3.546e-20
1001.041894	-5.232e-21	2001.042339	-8.56e-23	2791.042154	-3.683e-20
1001.042835	-5.019e-21	2001.04328	1.106e-23	2791.043095	-3.671e-20
1001.043777	-4.406e-21	2001.044222	1.276e-22	2791.044037	-3.517e-20
1001.044718	-3.659e-21	2001.045164	2.335e-22	2791.044978	-3.28e-20
1001.04566	-3.068e-21	2001.046105	3.169e-22	2791.04592	-3.051e-20
1001.046602	-2.874e-21	2001.047047	3.834e-22	2791.046862	-2.916e-20
1001.047543	-3.124e-21	2001.047988	4.408e-22	2791.047803	-2.915e-20
1001.048485	-3.613e-21	2001.04893	4.845e-22	2791.048745	-3.028e-20
1001.049427	-4.001e-21	2001.049872	4.952e-22	2791.049687	-3.182e-20
1001.050368	-4.074e-21	2001.050813	4.519e-22	2791.050628	-3.288e-20
1001.05131	-3.926e-21	2001.051755	3.514e-22	2791.05157	-3.281e-20
1001.052251	-3.884e-21	2001.052697	2.184e-22	2791.052512	-3.154e-20
1001.053193	-4.215e-21	2001.053638	9.773e-23	2791.053453	-2.965e-20
1001.054135	-4.886e-21	2001.05458	3.185e-23	2791.054395	-2.81e-20
1001.055076	-5.586e-21	2001.055522	3.803e-23	2791.055336	-2.775e-20
1001.056018	-5.994e-21	2001.056463	9.999e-23	2791.056278	-2.899e-20
1001.05696	-6.016e-21	2001.057405	1.791e-22	2791.05722	-3.145e-20
1001.057901	-5.777e-21	2001.058346	2.381e-22	2791.058161	-3.416e-20
1001.058843	-5.403e-21	2001.059288	2.602e-22	2791.059103	-3.598e-20
1001.059785	-4.852e-21	2001.06023	2.532e-22	2791.060045	-3.608e-20
1001.060726	-3.994e-21	2001.061171	2.355e-22	2791.060986	-3.434e-20
1001.061668	-2.873e-21	2001.062113	2.183e-22	2791.061928	-3.141e-20
1001.062609	-1.838e-21	2001.063055	1.956e-22	2791.06287	-2.846e-20
1001.063551	-1.358e-21	2001.063996	1.502e-22	2791.063811	-2.669e-20
1001.064493	-1.628e-21	2001.064938	7.218e-23	2791.064753	-2.68e-20
1001.065434	-2.34e-21	2001.06588	-2.73e-23	2791.065694	-2.873e-20
1001.066376	-2.873e-21	2001.066821	-1.159e-22	2791.066636	-3.169e-20
1001.067318	-2.778e-21	2001.067763	-1.561e-22	2791.067578	-3.456e-20
1001.068259	-2.137e-21	2001.068704	-1.275e-22	2791.068519	-3.633e-20
1001.069201	-1.499e-21	2001.069646	-3.923e-23	2791.069461	-3.65e-20
1001.070143	-1.41e-21	2001.070588	7.545e-23	2791.070403	-3.524e-20
1001.071084	-1.983e-21	2001.071529	1.784e-22	2791.071344	-3.323e-20
1001.072026	-2.838e-21	2001.072471	2.474e-22	2791.072286	-3.134e-20
1001.072967	-3.457e-21	2001.073413	2.838e-22	2791.073227	-3.028e-20
1001.073909	-3.595e-21	2001.074354	3.037e-22	2791.074169	-3.03e-20
1001.074851	-3.406e-21	2001.075296	3.196e-22	2791.075111	-3.118e-20
1001.075792	-3.232e-21	2001.076237	3.288e-22	2791.076052	-3.239e-20
1001.076734	-3.3e-21	2001.077179	3.167e-22	2791.076994	-3.336e-20
1001.077676	-3.612e-21	2001.078121	2.715e-22	2791.077936	-3.373e-20
1001.078617	-4.063e-21	2001.079062	1.999e-22	2791.078877	-3.346e-20
1001.079559	-4.587e-21	2001.080004	1.289e-22	2791.079819	-3.275e-20
1001.080501	-5.146e-21	2001.080946	9.107e-23	2791.080761	-3.193e-20
1001.081442	-5.602e-21	2001.081887	1.019e-22	2791.081702	-3.126e-20
1001.082384	-5.681e-21	2001.082829	1.467e-22	2791.082644	-3.084e-20
1001.083325	-5.157e-21	2001.083771	1.866e-22	2791.083585	-3.059e-20
1001.084267	-4.114e-21	2001.084712	1.822e-22	2791.084527	-3.039e-20
1001.085209	-3.008e-21	2001.085654	1.192e-22	2791.085469	-3.016e-20
1001.08615	-2.403e-21	2001.086595	1.863e-23	2791.08641	-2.995e-20
1001.087092	-2.541e-21	2001.087537	-7.526e-23	2791.087352	-2.992e-20
1001.088034	-3.143e-21	2001.088479	-1.224e-22	2791.088294	-3.021e-20
1001.088975	-3.608e-21	2001.08942	-1.099e-22	2791.089235	-3.081e-20
1001.089917	-3.476e-21	2001.090362	-5.656e-23	2791.090177	-3.154e-20
1001.090859	-2.758e-21	2001.091304	5.168e-24	2791.091119	-3.203e-20
1001.0918	-1.891e-21	2001.092245	5.314e-23	2791.09206	-3.196e-20
1001.092742	-1.403e-21	2001.093187	9.1e-23	2791.093002	-3.117e-20
1001.093683	-1.586e-21	2001.094129	1.407e-22	2791.093943	-2.986e-20
1001.094625	-2.408e-21	2001.09507	2.193e-22	2791.094885	-2.85e-20
1001.095567	-3.625e-21	2001.096012	3.188e-22	2791.095827	-2.771e-20
1001.096508	-4.898e-21	2001.096953	4.038e-22	2791.096768	-2.797e-20
1001.09745	-5.818e-21	2001.097895	4.334e-22	2791.09771	-2.938e-20
1001.098392	-5.956e-21	2001.098837	3.916e-22	2791.098652	-3.158e-20
1001.099333	-5.062e-21	2001.099778	3.049e-22	2791.099593	-3.386e-20
1001.100275	-3.361e-21	2001.10072	2.305e-22	2791.100535	-3.548e-20
1001.101217	-1.634e-21	2001.101662	2.235e-22	2791.101477	-3.597e-20
1001.102158	-8.713e-22	2001.102603	2.983e-22	2791.102418	-3.532e-20
1001.1031	-1.61e-21	2001.103545	4.158e-22	2791.10336	-3.398e-20
1001.104041	-3.449e-21	2001.104487	5.025e-22	2791.104301	-3.264e-20
1001.104983	-5.227e-21	2001.105428	4.947e-22	2791.105243	-3.192e-20
1001.105925	-5.781e-21	2001.10637	3.768e-22	2791.106185	-3.205e-20
1001.106866	-4.782e-21	2001.107311	1.925e-22	2791.107126	-3.28e-20
1001.107808	-2.951e-21	2001.108253	1.82e-23	2791.108068	-3.365e-20
1001.10875	-1.522e-21	2001.109195	-8.13e-23	2791.10901	-3.399e-20
1001.109691	-1.35e-21	2001.110136	-8.851e-23	2791.109951	-3.352e-20
1001.110633	-2.374e-21	2001.111078	-3.676e-23	2791.110893	-3.232e-20
1001.111575	-3.791e-21	2001.11202	1.816e-23	2791.111835	-3.08e-20
1001.112516	-4.705e-21	2001.112961	3.723e-23	2791.112776	-2.955e-20
1001.113458	-4.693e-21	2001.113903	2.3e-23	2791.113718	-2.901e-20
1001.114399	-3.918e-21	2001.114845	1.106e-23	2791.114659	-2.93e-20
1001.115341	-2.841e-21	2001.115786	3.785e-23	2791.115601	-3.021e-20
1001.116283	-1.907e-21	2001.116728	1.088e-22	2791.116543	-3.136e-20
1001.117224	-1.406e-21	2001.117669	1.891e-22	2791.117484	-3.235e-20
1001.118166	-1.475e-21	2001.118611	2.254e-22	2791.118426	-3.294e-20
1001.119108	-2.058e-21	2001.119553	1.834e-22	2791.119368	-3.309e-20
1001.120049	-2.825e-21	2001.120494	7.509e-23	2791.120309	-3.287e-20
1001.120991	-3.236e-21	2001.121436	-4.615e-23	2791.121251	-3.239e-20
1001.121932	-2.882e-21	2001.122378	-1.185e-22	2791.122193	-3.171e-20
1001.122874	-1.887e-21	2001.123319	-1.119e-22	2791.123134	-3.09e-20
1001.123816	-9.664e-22	2001.124261	-4.819e-23	2791.124076	-3.006e-20
1001.124757	-9.31e-22	2001.125203	1.35e-23	2791.125017	-2.938e-20
1001.125699	-1.978e-21	2001.126144	1.692e-23	2791.125959	-2.908e-20
1001.126641	-3.407e-21	2001.127086	-5.19e-23	2791.126901	-2.933e-20
1001.127582	-4.129e-21	2001.128027	-1.523e-22	2791.127842	-3.014e-20
1001.128524	-3.619e-21	2001.128969	-2.125e-22	2791.128784	-3.129e-20
1001.129466	-2.481e-21	2001.129911	-1.755e-22	2791.129726	-3.243e-20
1001.130407	-2.012e-21	2001.130852	-3.596e-23	2791.130667	-3.329e-20
1001.131349	-3.066e-21	2001.131794	1.532e-22	2791.131609	-3.377e-20
1001.13229	-5.185e-21	2001.132736	3.089e-22	2791.132551	-3.406e-20
1001.133232	-6.822e-21	2001.133677	3.649e-22	2791.133492	-3.446e-20
1001.134174	-6.559e-21	2001.134619	3.052e-22	2791.134434	-3.516e-20
1001.135115	-4.3e-21	2001.135561	1.693e-22	2791.135375	-3.606e-20
1001.136057	-1.408e-21	2001.136502	2.493e-23	2791.136317	-3.665e-20
1001.136999	3.385e-22	2001.137444	-7.068e-23	2791.137259	-3.629e-20
1001.13794	8.494e-23	2001.138385	-9.855e-23	2791.1382	-3.453e-20
1001.138882	-1.582e-21	2001.139327	-7.999e-23	2791.139142	-3.145e-20
1001.139824	-3.311e-21	2001.140269	-5.546e-23	2791.140084	-2.782e-20
1001.140765	-4.146e-21	2001.14121	-5.656e-23	2791.141025	-2.483e-20
1001.141707	-4.108e-21	2001.142152	-8.865e-23	2791.141967	-2.366e-20
1001.142648	-3.803e-21	2001.143094	-1.323e-22	2791.142908	-2.494e-20
1001.14359	-3.592e-21	2001.144035	-1.576e-22	2791.14385	-2.835e-20
1001.144532	-3.245e-21	2001.144977	-1.426e-22	2791.144792	-3.28e-20
1001.145473	-2.384e-21	2001.145918	-8.356e-23	2791.145733	-3.679e-20
1001.146415	-1.177e-21	2001.14686	6.842e-24	2791.146675	-3.913e-20
1001.147357	-4.54e-22	2001.147802	1.05e-22	2791.147617	-3.934e-20
1001.148298	-9.872e-22	2001.148743	1.853e-22	2791.148558	-3.781e-20
1001.14924	-2.635e-21	2001.149685	2.239e-22	2791.1495	-3.553e-20
1001.150182	-4.26e-21	2001.150627	2.047e-22	2791.150442	-3.351e-20
1001.151123	-4.635e-21	2001.151568	1.245e-22	2791.151383	-3.233e-20
1001.152065	-3.561e-21	2001.15251	-1.019e-24	2791.152325	-3.195e-20
1001.153006	-2.119e-21	2001.153452	-1.368e-22	2791.153266	-3.183e-20
1001.153948	-1.764e-21	2001.154393	-2.377e-22	2791.154208	-3.141e-20
1001.15489	-3.001e-21	2001.155335	-2.673e-22	2791.15515	-3.051e-20
1001.155831	-4.887e-21	2001.156276	-2.16e-22	2791.156091	-2.948e-20
1001.156773	-5.83e-21	2001.157218	-1.093e-22	2791.157033	-2.904e-20
1001.157715	-4.98e-21	2001.15816	2.948e-24	2791.157975	-2.985e-20
1001.158656	-2.953e-21	2001.159101	7.16e-23	2791.158916	-3.206e-20
1001.159598	-1.26e-21	2001.160043	7.352e-23	2791.159858	-3.518e-20
1001.16054	-9.758e-22	2001.160985	2.278e-23	2791.1608	-3.825e-20
1001.161481	-1.895e-21	2001.161926	-4.018e-23	2791.161741	-4.028e-20
1001.162423	-2.897e-21	2001.162868	-7.533e-23	2791.162683	-4.075e-20
1001.163364	-3.109e-21	2001.16381	-6.747e-23	2791.163624	-3.979e-20
1001.164306	-2.714e-21	2001.164751	-3.428e-23	2791.164566	-3.808e-20
1001.165248	-2.647e-21	2001.165693	-1.267e-23	2791.165508	-3.649e-20
1001.166189	-3.541e-21	2001.166634	-3.239e-23	2791.166449	-3.558e-20
1001.167131	-4.977e-21	2001.167576	-9.44e-23	2791.167391	-3.539e-20
1001.168073	-5.804e-21	2001.168518	-1.69e-22	2791.168333	-3.548e-20
1001.169014	-5.212e-21	2001.169459	-2.144e-22	2791.169274	-3.529e-20
1001.169956	-3.525e-21	2001.170401	-2.022e-22	2791.170216	-3.446e-20
1001.170898	-1.937e-21	2001.171343	-1.34e-22	2791.171158	-3.313e-20
1001.171839	-1.438e-21	2001.172284	-3.945e-23	2791.172099	-3.181e-20
1001.172781	-1.952e-21	2001.173226	4.229e-23	2791.173041	-3.109e-20
1001.173722	-2.486e-21	2001.174168	8.452e-23	2791.173982	-3.129e-20
1001.174664	-2.126e-21	2001.175109	8.288e-23	2791.174924	-3.224e-20
1001.175606	-9.294e-22	2001.176051	5.096e-23	2791.175866	-3.338e-20
1001.176547	1.294e-22	2001.176992	5.569e-24	2791.176807	-3.409e-20
1001.177489	7.747e-23	2001.177934	-4.447e-23	2791.177749	-3.407e-20
1001.178431	-1.154e-21	2001.178876	-9.804e-23	2791.178691	-3.348e-20
1001.179372	-2.662e-21	2001.179817	-1.526e-22	2791.179632	-3.292e-20
1001.180314	-3.377e-21	2001.180759	-1.951e-22	2791.180574	-3.307e-20
1001.181256	-2.954e-21	2001.181701	-2.045e-22	2791.181516	-3.428e-20
1001.182197	-1.976e-21	2001.182642	-1.653e-22	2791.182457	-3.637e-20
1001.183139	-1.365e-21	2001.183584	-8.334e-23	2791.183399	-3.867e-20
1001.18408	-1.602e-21	2001.184526	9.536e-24	2791.18434	-4.031e-20
1001.185022	-2.443e-21	2001.185467	6.886e-23	2791.185282	-4.064e-20
1001.185964	-3.272e-21	2001.186409	6.37e-23	2791.186224	-3.952e-20
1001.186905	-3.628e-21	2001.18735	-1.31e-24	2791.187165	-3.736e-20
1001.187847	-3.416e-21	2001.188292	-8.443e-23	2791.188107	-3.487e-20
1001.188789	-2.724e-21	2001.189234	-1.284e-22	2791.189049	-3.28e-20
1001.18973	-1.614e-21	2001.190175	-9.484e-23	2791.18999	-3.158e-20
1001.190672	-1.803e-22	2001.191117	9.827e-24	2791.190932	-3.128e-20
1001.191613	1.218e-21	2001.192059	1.358e-22	2791.191874	-3.166e-20
1001.192555	1.958e-21	2001.193	2.172e-22	2791.192815	-3.242e-20
1001.193497	1.565e-21	2001.193942	2.106e-22	2791.193757	-3.336e-20
1001.194438	2.144e-22	2001.194884	1.205e-22	2791.194698	-3.44e-20
1001.19538	-1.204e-21	2001.195825	-1.674e-24	2791.19564	-3.552e-20
1001.196322	-1.678e-21	2001.196767	-8.895e-23	2791.196582	-3.663e-20
1001.197263	-8.716e-22	2001.197708	-9.593e-23	2791.197523	-3.75e-20
1001.198205	5.797e-22	2001.19865	-2.3e-23	2791.198465	-3.783e-20
1001.199147	1.592e-21	2001.199592	8.699e-23	2791.199407	-3.744e-20
1001.200088	1.562e-21	2001.200533	1.774e-22	2791.200348	-3.643e-20
1001.20103	8.669e-22	2001.201475	2.097e-22	2791.20129	-3.522e-20
1001.201971	4.915e-22	2001.202417	1.828e-22	2791.202232	-3.439e-20
1001.202913	1.101e-21	2001.203358	1.27e-22	2791.203173	-3.447e-20
1001.203855	2.428e-21	2001.2043	8.062e-23	2791.204115	-3.559e-20
1001.204796	3.506e-21	2001.205241	6.537e-23	2791.205056	-3.742e-20
1001.205738	3.526e-21	2001.206183	7.527e-23	2791.205998	-3.919e-20
1001.20668	2.536e-21	2001.207125	8.575e-23	2791.20694	-4.005e-20
1001.207621	1.337e-21	2001.208066	7.363e-23	2791.207881	-3.942e-20
1001.208563	7.431e-22	2001.209008	3.367e-23	2791.208823	-3.721e-20
1001.209505	8.969e-22	2001.20995	-1.718e-23	2791.209765	-3.394e-20
1001.210446	1.259e-21	2001.210891	-5.102e-23	2791.210706	-3.048e-20
1001.211388	1.206e-21	2001.211833	-4.673e-23	2791.211648	-2.778e-20
1001.212329	6.316e-22	2001.212775	-1.383e-24	2791.212589	-2.648e-20
1001.213271	-8.445e-24	2001.213716	6.803e-23	2791.213531	-2.67e-20
1001.214213	-1.929e-22	2001.214658	1.351e-22	2791.214473	-2.807e-20
1001.215154	1.587e-22	2001.215599	1.769e-22	2791.215414	-2.993e-20
1001.216096	6.518e-22	2001.216541	1.833e-22	2791.216356	-3.159e-20
1001.217038	8.323e-22	2001.217483	1.582e-22	2791.217298	-3.265e-20
1001.217979	6.115e-22	2001.218424	1.162e-22	2791.218239	-3.303e-20
1001.218921	2.797e-22	2001.219366	7.527e-23	2791.219181	-3.302e-20
1001.219863	1.596e-22	2001.220308	5.161e-23	2791.220123	-3.299e-20
1001.220804	3.133e-22	2001.221249	5.532e-23	2791.221064	-3.327e-20
1001.221746	6.148e-22	2001.222191	8.75e-23	2791.222006	-3.395e-20
1001.222687	1.069e-21	2001.223133	1.393e-22	2791.222947	-3.486e-20
1001.223629	1.96e-21	2001.224074	1.945e-22	2791.223889	-3.567e-20
1001.224571	3.574e-21	2001.225016	2.351e-22	2791.224831	-3.605e-20
1001.225512	5.739e-21	2001.225957	2.498e-22	2791.225772	-3.584e-20
1001.226454	7.665e-21	2001.226899	2.408e-22	2791.226714	-3.515e-20
1001.227396	8.374e-21	2001.227841	2.216e-22	2791.227656	-3.432e-20
1001.228337	7.428e-21	2001.228782	2.084e-22	2791.228597	-3.374e-20
1001.229279	5.341e-21	2001.229724	2.077e-22	2791.229539	-3.369e-20
1001.230221	3.258e-21	2001.230666	2.088e-22	2791.230481	-3.42e-20
1001.231162	2.145e-21	2001.231607	1.88e-22	2791.231422	-3.501e-20
1001.232104	2.136e-21	2001.232549	1.243e-22	2791.232364	-3.569e-20
1001.233045	2.559e-21	2001.233491	1.558e-23	2791.233305	-3.59e-20
1001.233987	2.571e-21	2001.234432	-1.126e-22	2791.234247	-3.551e-20
1001.234929	1.824e-21	2001.235374	-2.164e-22	2791.235189	-3.473e-20
1001.23587	6.602e-22	2001.236315	-2.549e-22	2791.23613	-3.401e-20
1001.236812	-2.835e-22	2001.237257	-2.125e-22	2791.237072	-3.381e-20
1001.237754	-6.037e-22	2001.238199	-1.085e-22	2791.238014	-3.434e-20
1001.238695	-3.586e-22	2001.23914	1.296e-23	2791.238955	-3.546e-20
1001.239637	1.273e-22	2001.240082	1.061e-22	2791.239897	-3.668e-20
1001.240579	5.948e-22	2001.241024	1.475e-22	2791.240839	-3.743e-20
1001.24152	9.835e-22	2001.241965	1.441e-22	2791.24178	-3.733e-20
1001.242462	1.306e-21	2001.242907	1.23e-22	2791.242722	-3.641e-20
1001.243403	1.471e-21	2001.243849	1.099e-22	2791.243663	-3.506e-20
1001.244345	1.309e-21	2001.24479	1.112e-22	2791.244605	-3.393e-20
1001.245287	7.707e-22	2001.245732	1.117e-22	2791.245547	-3.35e-20
1001.246228	8.737e-23	2001.246673	8.776e-23	2791.246488	-3.387e-20
1001.24717	-3.42e-22	2001.247615	2.712e-23	2791.24743	-3.47e-20
1001.248112	-2.527e-22	2001.248557	-6.027e-23	2791.248372	-3.534e-20
1001.249053	2.548e-22	2001.249498	-1.459e-22	2791.249313	-3.52e-20
1001.249995	7.777e-22	2001.25044	-2.012e-22	2791.250255	-3.408e-20
1001.250937	9.44e-22	2001.251382	-2.132e-22	2791.251197	-3.227e-20
1001.251878	7.208e-22	2001.252323	-1.919e-22	2791.252138	-3.044e-20
1001.25282	4.552e-22	2001.253265	-1.607e-22	2791.25308	-2.935e-20
1001.253761	6.042e-22	2001.254207	-1.405e-22	2791.254021	-2.943e-20
1001.254703	1.377e-21	2001.255148	-1.385e-22	2791.254963	-3.064e-20
1001.255645	2.553e-21	2001.25609	-1.483e-22	2791.255905	-3.244e-20
1001.256586	3.591e-21	2001.257031	-1.619e-22	2791.256846	-3.412e-20
1001.257528	3.957e-21	2001.257973	-1.792e-22	2791.257788	-3.508e-20
1001.25847	3.443e-21	2001.258915	-2.095e-22	2791.25873	-3.513e-20
1001.259411	2.303e-21	2001.259856	-2.597e-22	2791.259671	-3.443e-20
1001.260353	1.135e-21	2001.260798	-3.203e-22	2791.260613	-3.337e-20
1001.261294	5.36e-22	2001.26174	-3.612e-22	2791.261555	-3.229e-20
1001.262236	7.421e-22	2001.262681	-3.452e-22	2791.262496	-3.132e-20
1001.263178	1.448e-21	2001.263623	-2.52e-22	2791.263438	-3.032e-20
1001.264119	1.982e-21	2001.264565	-9.884e-23	2791.264379	-2.912e-20
1001.265061	1.771e-21	2001.265506	6.1e-23	2791.265321	-2.765e-20
1001.266003	8.108e-22	2001.266448	1.629e-22	2791.266263	-2.614e-20
1001.266944	-2.439e-22	2001.267389	1.674e-22	2791.267204	-2.502e-20
1001.267886	-5.024e-22	2001.268331	8.543e-23	2791.268146	-2.473e-20
1001.268828	4.825e-22	2001.269273	-2.468e-23	2791.269088	-2.545e-20
1001.269769	2.306e-21	2001.270214	-9.062e-23	2791.270029	-2.696e-20
1001.270711	3.932e-21	2001.271156	-6.915e-23	2791.270971	-2.871e-20
1001.271652	4.42e-21	2001.272098	2.566e-23	2791.271912	-3.008e-20
1001.272594	3.607e-21	2001.273039	1.298e-22	2791.272854	-3.064e-20
1001.273536	2.183e-21	2001.273981	1.669e-22	2791.273796	-3.036e-20
1001.274477	1.106e-21	2001.274922	9.591e-23	2791.274737	-2.958e-20
1001.275419	8.568e-22	2001.275864	-6.158e-23	2791.275679	-2.883e-20
1001.276361	1.171e-21	2001.276806	-2.314e-22	2791.276621	-2.849e-20
1001.277302	1.431e-21	2001.277747	-3.279e-22	2791.277562	-2.868e-20
1001.278244	1.325e-21	2001.278689	-3.03e-22	2791.278504	-2.918e-20
1001.279186	1.138e-21	2001.279631	-1.71e-22	2791.279446	-2.966e-20
1001.280127	1.438e-21	2001.280572	1.492e-24	2791.280387	-2.988e-20
1001.281069	2.449e-21	2001.281514	1.36e-22	2791.281329	-2.986e-20
1001.28201	3.77e-21	2001.282456	1.856e-22	2791.28227	-2.989e-20
1001.282952	4.681e-21	2001.283397	1.562e-22	2791.283212	-3.032e-20
1001.283894	4.776e-21	2001.284339	9.493e-23	2791.284154	-3.135e-20
1001.284835	4.297e-21	2001.28528	5.503e-23	2791.285095	-3.287e-20
1001.285777	3.859e-21	2001.286222	6.169e-23	2791.286037	-3.445e-20
1001.286719	3.838e-21	2001.287164	9.988e-23	2791.286979	-3.554e-20
1001.28766	4.038e-21	2001.288105	1.302e-22	2791.28792	-3.573e-20
1001.288602	3.943e-21	2001.289047	1.195e-22	2791.288862	-3.495e-20
1001.289544	3.311e-21	2001.289989	6.603e-23	2791.289804	-3.351e-20
1001.290485	2.49e-21	2001.29093	8.007e-25	2791.290745	-3.194e-20
1001.291427	2.127e-21	2001.291872	-3.297e-23	2791.291687	-3.077e-20
1001.292368	2.524e-21	2001.292814	-8.007e-24	2791.292628	-3.032e-20
1001.29331	3.287e-21	2001.293755	6.912e-23	2791.29357	-3.061e-20
1001.294252	3.645e-21	2001.294697	1.641e-22	2791.294512	-3.139e-20
1001.295193	3.179e-21	2001.295638	2.365e-22	2791.295453	-3.233e-20
1001.296135	2.271e-21	2001.29658	2.666e-22	2791.296395	-3.316e-20
1001.297077	1.824e-21	2001.297522	2.638e-22	2791.297337	-3.373e-20
1001.298018	2.464e-21	2001.298463	2.577e-22	2791.298278	-3.403e-20
1001.29896	3.942e-21	2001.299405	2.738e-22	2791.29922	-3.411e-20
1001.299902	5.282e-21	2001.300347	3.152e-22	2791.300162	-3.399e-20
1001.300843	5.571e-21	2001.301288	3.582e-22	2791.301103	-3.367e-20
1001.301785	4.705e-21	2001.30223	3.692e-22	2791.302045	-3.317e-20
1001.302726	3.448e-21	2001.303172	3.281e-22	2791.302986	-3.253e-20
1001.303668	2.783e-21	2001.304113	2.431e-22	2791.303928	-3.188e-20
1001.30461	3.136e-21	2001.305055	1.492e-22	2791.30487	-3.136e-20
1001.305551	4.132e-21	2001.305996	8.688e-23	2791.305811	-3.104e-20
1001.306493	5.008e-21	2001.306938	7.8e-23	2791.306753	-3.092e-20
1001.307435	5.272e-21	2001.30788	1.116e-22	2791.307695	-3.088e-20
1001.308376	5.01e-21	2001.308821	1.496e-22	2791.308636	-3.084e-20
1001.309318	4.669e-21	2001.309763	1.478e-22	2791.309578	-3.075e-20
1001.31026	4.581e-21	2001.310705	8.179e-23	2791.31052	-3.071e-20
1001.311201	4.708e-21	2001.311646	-3.887e-23	2791.311461	-3.089e-20
1001.312143	4.774e-21	2001.312588	-1.742e-22	2791.312403	-3.144e-20
1001.313084	4.571e-21	2001.31353	-2.737e-22	2791.313344	-3.231e-20
1001.314026	4.117e-21	2001.314471	-3.01e-22	2791.314286	-3.327e-20
1001.314968	3.548e-21	2001.315413	-2.5e-22	2791.315228	-3.392e-20
1001.315909	2.943e-21	2001.316354	-1.459e-22	2791.316169	-3.391e-20
1001.316851	2.298e-21	2001.317296	-3.203e-23	2791.317111	-3.309e-20
1001.317793	1.675e-21	2001.318238	4.997e-23	2791.318053	-3.168e-20
1001.318734	1.304e-21	2001.319179	7.76e-23	2791.318994	-3.017e-20
1001.319676	1.461e-21	2001.320121	5.409e-23	2791.319936	-2.916e-20
1001.320617	2.198e-21	2001.321063	3.494e-24	2791.320878	-2.908e-20
1001.321559	3.197e-21	2001.322004	-4.236e-23	2791.321819	-3.001e-20
1001.322501	3.96e-21	2001.322946	-5.852e-23	2791.322761	-3.158e-20
1001.323442	4.196e-21	2001.323888	-3.756e-23	2791.323702	-3.315e-20
1001.324384	4.066e-21	2001.324829	8.553e-24	2791.324644	-3.408e-20
1001.325326	4.043e-21	2001.325771	5.372e-23	2791.325586	-3.398e-20
1001.326267	4.487e-21	2001.326712	7.196e-23	2791.326527	-3.29e-20
1001.327209	5.309e-21	2001.327654	4.935e-23	2791.327469	-3.132e-20
1001.328151	6.033e-21	2001.328596	-6.333e-24	2791.328411	-2.993e-20
1001.329092	6.181e-21	2001.329537	-6.747e-23	2791.329352	-2.937e-20
1001.330034	5.635e-21	2001.330479	-9.79e-23	2791.330294	-2.992e-20
1001.330975	4.685e-21	2001.331421	-7.097e-23	2791.331236	-3.145e-20
1001.331917	3.739e-21	2001.332362	1.496e-23	2791.332177	-3.337e-20
1001.332859	3.029e-21	2001.333304	1.311e-22	2791.333119	-3.493e-20
1001.3338	2.558e-21	2001.334246	2.286e-22	2791.33406	-3.545e-20
1001.334742	2.289e-21	2001.335187	2.595e-22	2791.335002	-3.461e-20
1001.335684	2.309e-21	2001.336129	2.013e-22	2791.335944	-3.257e-20
1001.336625	2.747e-21	2001.33707	7.032e-23	2791.336885	-2.995e-20
1001.337567	3.528e-21	2001.338012	-8.312e-23	2791.337827	-2.761e-20
1001.338509	4.25e-21	2001.338954	-1.969e-22	2791.338769	-2.635e-20
1001.33945	4.386e-21	2001.339895	-2.258e-22	2791.33971	-2.661e-20
1001.340392	3.714e-21	2001.340837	-1.635e-22	2791.340652	-2.826e-20
1001.341333	2.574e-21	2001.341779	-4.44e-23	2791.341593	-3.067e-20
1001.342275	1.686e-21	2001.34272	7.316e-23	2791.342535	-3.29e-20
1001.343217	1.618e-21	2001.343662	1.36e-22	2791.343477	-3.408e-20
1001.344158	2.339e-21	2001.344603	1.212e-22	2791.344418	-3.377e-20
1001.3451	3.235e-21	2001.345545	4.437e-23	2791.34536	-3.212e-20
1001.346042	3.617e-21	2001.346487	-5.241e-23	2791.346302	-2.986e-20
1001.346983	3.281e-21	2001.347428	-1.246e-22	2791.347243	-2.795e-20
1001.347925	2.682e-21	2001.34837	-1.481e-22	2791.348185	-2.718e-20
1001.348867	2.549e-21	2001.349312	-1.289e-22	2791.349127	-2.788e-20
1001.349808	3.281e-21	2001.350253	-9.426e-23	2791.350068	-2.969e-20
1001.35075	4.618e-21	2001.351195	-7.388e-23	2791.35101	-3.18e-20
1001.351691	5.85e-21	2001.352137	-8.225e-23	2791.351951	-3.333e-20
1001.352633	6.384e-21	2001.353078	-1.116e-22	2791.352893	-3.372e-20
1001.353575	6.187e-21	2001.35402	-1.4e-22	2791.353835	-3.301e-20
1001.354516	5.741e-21	2001.354961	-1.467e-22	2791.354776	-3.176e-20
1001.355458	5.57e-21	2001.355903	-1.261e-22	2791.355718	-3.084e-20
1001.3564	5.754e-21	2001.356845	-8.851e-23	2791.35666	-3.09e-20
1001.357341	5.851e-21	2001.357786	-5.241e-23	2791.357601	-3.21e-20
1001.358283	5.308e-21	2001.358728	-3.072e-23	2791.358543	-3.399e-20
1001.359225	4.023e-21	2001.35967	-2.133e-23	2791.359485	-3.573e-20
1001.360166	2.563e-21	2001.360611	-1.077e-23	2791.360426	-3.65e-20
1001.361108	1.813e-21	2001.361553	1.583e-23	2791.361368	-3.587e-20
1001.362049	2.306e-21	2001.362495	6.199e-23	2791.362309	-3.403e-20
1001.362991	3.755e-21	2001.363436	1.15e-22	2791.363251	-3.164e-20
1001.363933	5.211e-21	2001.364378	1.527e-22	2791.364193	-2.955e-20
1001.364874	5.745e-21	2001.365319	1.566e-22	2791.365134	-2.842e-20
1001.365816	5.18e-21	2001.366261	1.246e-22	2791.366076	-2.842e-20
1001.366758	4.228e-21	2001.367203	7.389e-23	2791.367018	-2.923e-20
1001.367699	3.914e-21	2001.368144	3.167e-23	2791.367959	-3.028e-20
1001.368641	4.698e-21	2001.369086	2.075e-23	2791.368901	-3.103e-20
1001.369583	6.013e-21	2001.370028	4.739e-23	2791.369843	-3.128e-20
1001.370524	6.648e-21	2001.370969	9.944e-23	2791.370784	-3.118e-20
1001.371466	5.714e-21	2001.371911	1.541e-22	2791.371726	-3.112e-20
1001.372407	3.449e-21	2001.372853	1.908e-22	2791.372667	-3.149e-20
1001.373349	1.171e-21	2001.373794	2.018e-22	2791.373609	-3.241e-20
1001.374291	3.513e-22	2001.374736	1.923e-22	2791.374551	-3.367e-20
1001.375232	1.527e-21	2001.375677	1.753e-22	2791.375492	-3.486e-20
1001.376174	3.894e-21	2001.376619	1.614e-22	2791.376434	-3.554e-20
1001.377116	5.907e-21	2001.377561	1.547e-22	2791.377376	-3.554e-20
1001.378057	6.431e-21	2001.378502	1.527e-22	2791.378317	-3.497e-20
1001.378999	5.536e-21	2001.379444	1.512e-22	2791.379259	-3.422e-20
1001.379941	4.321e-21	2001.380386	1.486e-22	2791.380201	-3.372e-20
1001.380882	3.959e-21	2001.381327	1.453e-22	2791.381142	-3.372e-20
1001.381824	4.77e-21	2001.382269	1.417e-22	2791.382084	-3.415e-20
1001.382765	6.04e-21	2001.383211	1.338e-22	2791.383025	-3.467e-20
1001.383707	6.686e-21	2001.384152	1.16e-22	2791.383967	-3.482e-20
1001.384649	6.145e-21	2001.385094	8.47e-23	2791.384909	-3.426e-20
1001.38559	4.777e-21	2001.386035	4.47e-23	2791.38585	-3.292e-20
1001.386532	3.517e-21	2001.386977	9.208e-24	2791.386792	-3.113e-20
1001.387474	3.13e-21	2001.387919	-4.95e-24	2791.387734	-2.942e-20
1001.388415	3.714e-21	2001.38886	1.19e-23	2791.388675	-2.836e-20
1001.389357	4.776e-21	2001.389802	5.598e-23	2791.389617	-2.826e-20
1001.390298	5.699e-21	2001.390744	1.101e-22	2791.390559	-2.907e-20
1001.39124	6.16e-21	2001.391685	1.53e-22	2791.3915	-3.032e-20
1001.392182	6.198e-21	2001.392627	1.708e-22	2791.392442	-3.134e-20
1001.393123	6.004e-21	2001.393569	1.64e-22	2791.393383	-3.154e-20
1001.394065	5.716e-21	2001.39451	1.462e-22	2791.394325	-3.065e-20
1001.395007	5.395e-21	2001.395452	1.332e-22	2791.395267	-2.89e-20
1001.395948	5.121e-21	2001.396393	1.329e-22	2791.396208	-2.696e-20
1001.39689	5.016e-21	2001.397335	1.408e-22	2791.39715	-2.572e-20
1001.397832	5.147e-21	2001.398277	1.461e-22	2791.398092	-2.591e-20
1001.398773	5.421e-21	2001.399218	1.416e-22	2791.399033	-2.782e-20
1001.399715	5.627e-21	2001.40016	1.306e-22	2791.399975	-3.105e-20
1001.400656	5.621e-21	2001.401102	1.257e-22	2791.400917	-3.47e-20
1001.401598	5.446e-21	2001.402043	1.382e-22	2791.401858	-3.765e-20
1001.40254	5.27e-21	2001.402985	1.681e-22	2791.4028	-3.899e-20
1001.403481	5.178e-21	2001.403926	2.014e-22	2791.403741	-3.837e-20
1001.404423	5.062e-21	2001.404868	2.178e-22	2791.404683	-3.617e-20
1001.405365	4.759e-21	2001.40581	2.049e-22	2791.405625	-3.332e-20
1001.406306	4.309e-21	2001.406751	1.681e-22	2791.406566	-3.093e-20
1001.407248	4.061e-21	2001.407693	1.265e-22	2791.407508	-2.989e-20
1001.40819	4.444e-21	2001.408635	9.897e-23	2791.40845	-3.047e-20
1001.409131	5.568e-21	2001.409576	8.823e-23	2791.409391	-3.227e-20
1001.410073	7.021e-21	2001.410518	7.673e-23	2791.410333	-3.444e-20
1001.411014	8.105e-21	2001.41146	3.884e-23	2791.411274	-3.604e-20
1001.411956	8.359e-21	2001.412401	-3.763e-23	2791.412216	-3.642e-20
1001.412898	7.915e-21	2001.413343	-1.341e-22	2791.413158	-3.55e-20
1001.413839	7.397e-21	2001.414284	-2.041e-22	2791.414099	-3.367e-20
1001.414781	7.388e-21	2001.415226	-1.989e-22	2791.415041	-3.164e-20
1001.415723	7.964e-21	2001.416168	-9.957e-23	2791.415983	-3.011e-20
1001.416664	8.66e-21	2001.417109	6.246e-23	2791.416924	-2.948e-20
1001.417606	8.88e-21	2001.418051	2.147e-22	2791.417866	-2.979e-20
1001.418548	8.386e-21	2001.418993	2.791e-22	2791.418808	-3.076e-20
1001.419489	7.457e-21	2001.419934	2.176e-22	2791.419749	-3.196e-20
1001.420431	6.612e-21	2001.420876	5.711e-23	2791.420691	-3.303e-20
1001.421372	6.204e-21	2001.421818	-1.202e-22	2791.421632	-3.372e-20
1001.422314	6.234e-21	2001.422759	-2.196e-22	2791.422574	-3.395e-20
1001.423256	6.495e-21	2001.423701	-1.85e-22	2791.423516	-3.375e-20
1001.424197	6.831e-21	2001.424642	-2.839e-23	2791.424457	-3.319e-20
1001.425139	7.254e-21	2001.425584	1.783e-22	2791.425399	-3.234e-20
1001.426081	7.81e-21	2001.426526	3.442e-22	2791.426341	-3.133e-20
1001.427022	8.411e-21	2001.427467	4.094e-22	2791.427282	-3.033e-20
1001.427964	8.819e-21	2001.428409	3.719e-22	2791.428224	-2.956e-20
1001.428906	8.826e-21	2001.429351	2.807e-22	2791.429166	-2.923e-20
1001.429847	8.453e-21	2001.430292	1.994e-22	2791.430107	-2.948e-20
1001.430789	7.969e-21	2001.431234	1.658e-22	2791.431049	-3.027e-20
1001.43173	7.723e-21	2001.432176	1.732e-22	2791.43199	-3.144e-20
1001.432672	7.935e-21	2001.433117	1.823e-22	2791.432932	-3.267e-20
1001.433614	8.6e-21	2001.434059	1.522e-22	2791.433874	-3.367e-20
1001.434555	9.517e-21	2001.435	6.952e-23	2791.434815	-3.417e-20
1001.435497	1.035e-20	2001.435942	-4.382e-23	2791.435757	-3.408e-20
1001.436439	1.071e-20	2001.436884	-1.477e-22	2791.436699	-3.342e-20
1001.43738	1.023e-20	2001.437825	-2.093e-22	2791.43764	-3.232e-20
1001.438322	8.818e-21	2001.438767	-2.223e-22	2791.438582	-3.1e-20
1001.439264	6.834e-21	2001.439709	-2.036e-22	2791.439524	-2.972e-20
1001.440205	5.09e-21	2001.44065	-1.753e-22	2791.440465	-2.878e-20
1001.441147	4.44e-21	2001.441592	-1.461e-22	2791.441407	-2.843e-20
1001.442088	5.214e-21	2001.442534	-1.082e-22	2791.442348	-2.884e-20
1001.44303	6.901e-21	2001.443475	-5.037e-23	2791.44329	-3.001e-20
1001.443972	8.424e-21	2001.444417	2.399e-23	2791.444232	-3.17e-20
1001.444913	8.894e-21	2001.445358	8.808e-23	2791.445173	-3.348e-20
1001.445855	8.278e-21	2001.4463	1.054e-22	2791.446115	-3.486e-20
1001.446797	7.417e-21	2001.447242	5.485e-23	2791.447057	-3.546e-20
1001.447738	7.341e-21	2001.448183	-4.921e-23	2791.447998	-3.517e-20
1001.44868	8.421e-21	2001.449125	-1.576e-22	2791.44894	-3.422e-20
1001.449622	1.007e-20	2001.450067	-2.118e-22	2791.449882	-3.307e-20
1001.450563	1.121e-20	2001.451008	-1.801e-22	2791.450823	-3.222e-20
1001.451505	1.117e-20	2001.45195	-7.839e-23	2791.451765	-3.196e-20
1001.452446	1.018e-20	2001.452892	3.716e-23	2791.452706	-3.227e-20
1001.453388	9.077e-21	2001.453833	1.043e-22	2791.453648	-3.28e-20
1001.45433	8.556e-21	2001.454775	9.362e-23	2791.45459	-3.311e-20
1001.455271	8.559e-21	2001.455716	2.621e-23	2791.455531	-3.289e-20
1001.456213	8.425e-21	2001.456658	-4.047e-23	2791.456473	-3.212e-20
1001.457155	7.578e-21	2001.4576	-5.175e-23	2791.457415	-3.113e-20
1001.458096	6.154e-21	2001.458541	7.57e-24	2791.458356	-3.042e-20
1001.459038	4.979e-21	2001.459483	1.016e-22	2791.459298	-3.043e-20
1001.459979	4.921e-21	2001.460425	1.663e-22	2791.46024	-3.126e-20
1001.460921	6.153e-21	2001.461366	1.505e-22	2791.461181	-3.266e-20
1001.461863	7.969e-21	2001.462308	4.917e-23	2791.462123	-3.411e-20
1001.462804	9.272e-21	2001.46325	-9.448e-23	2791.463064	-3.503e-20
1001.463746	9.367e-21	2001.464191	-2.172e-22	2791.464006	-3.509e-20
1001.464688	8.43e-21	2001.465133	-2.751e-22	2791.464948	-3.431e-20
1001.465629	7.316e-21	2001.466074	-2.68e-22	2791.465889	-3.303e-20
1001.466571	6.915e-21	2001.467016	-2.322e-22	2791.466831	-3.181e-20
1001.467513	7.522e-21	2001.467958	-2.089e-22	2791.467773	-3.118e-20
1001.468454	8.676e-21	2001.468899	-2.113e-22	2791.468714	-3.146e-20
1001.469396	9.514e-21	2001.469841	-2.14e-22	2791.469656	-3.269e-20
1001.470337	9.37e-21	2001.470783	-1.746e-22	2791.470598	-3.464e-20
1001.471279	8.224e-21	2001.471724	-6.959e-23	2791.471539	-3.688e-20
1001.472221	6.716e-21	2001.472666	7.917e-23	2791.472481	-3.888e-20
1001.473162	5.732e-21	2001.473607	2.093e-22	2791.473422	-4.014e-20
1001.474104	5.83e-21	2001.474549	2.53e-22	2791.474364	-4.024e-20
1001.475046	6.871e-21	2001.475491	1.809e-22	2791.475306	-3.903e-20
1001.475987	8.122e-21	2001.476432	2.468e-23	2791.476247	-3.669e-20
1001.476929	8.772e-21	2001.477374	-1.368e-22	2791.477189	-3.375e-20
1001.477871	8.52e-21	2001.478316	-2.218e-22	2791.478131	-3.105e-20
1001.478812	7.791e-21	2001.479257	-1.914e-22	2791.479072	-2.947e-20
1001.479754	7.368e-21	2001.480199	-6.966e-23	2791.480014	-2.959e-20
1001.480695	7.725e-21	2001.481141	7.378e-23	2791.480955	-3.145e-20
1001.481637	8.592e-21	2001.482082	1.68e-22	2791.481897	-3.442e-20
1001.482579	9.157e-21	2001.483024	1.809e-22	2791.482839	-3.741e-20
1001.48352	8.772e-21	2001.483965	1.319e-22	2791.48378	-3.925e-20
1001.484462	7.588e-21	2001.484907	7.058e-23	2791.484722	-3.922e-20
1001.485404	6.531e-21	2001.485849	3.982e-23	2791.485664	-3.732e-20
1001.486345	6.577e-21	2001.48679	4.721e-23	2791.486605	-3.429e-20
1001.487287	7.927e-21	2001.487732	6.57e-23	2791.487547	-3.131e-20
1001.488229	9.778e-21	2001.488674	5.962e-23	2791.488489	-2.947e-20
1001.48917	1.093e-20	2001.489615	1.616e-23	2791.48943	-2.929e-20
1001.490112	1.071e-20	2001.490557	-4.164e-23	2791.490372	-3.052e-20
1001.491053	9.471e-21	2001.491499	-6.966e-23	2791.491313	-3.234e-20
1001.491995	8.231e-21	2001.49244	-3.639e-23	2791.492255	-3.376e-20
1001.492937	7.785e-21	2001.493382	5.121e-23	2791.493197	-3.417e-20
1001.493878	8.14e-21	2001.494323	1.473e-22	2791.494138	-3.359e-20
1001.49482	8.677e-21	2001.495265	1.942e-22	2791.49508	-3.258e-20
1001.495762	8.847e-21	2001.496207	1.606e-22	2791.496022	-3.192e-20
1001.496703	8.689e-21	2001.497148	6.341e-23	2791.496963	-3.211e-20
1001.497645	8.713e-21	2001.49809	-4.047e-23	2791.497905	-3.307e-20
1001.498587	9.295e-21	2001.499032	-8.989e-23	2791.498847	-3.417e-20
1001.499528	1.022e-20	2001.499973	-5.721e-23	2791.499788	-3.463e-20
1001.50047	1.084e-20	2001.500915	3.436e-23	2791.50073	-3.393e-20
1001.501411	1.069e-20	2001.501857	1.274e-22	2791.501671	-3.218e-20
1001.502353	9.893e-21	2001.502798	1.671e-22	2791.502613	-3.012e-20
1001.503295	9.083e-21	2001.50374	1.358e-22	2791.503555	-2.876e-20
1001.504236	8.765e-21	2001.504681	6.242e-23	2791.504496	-2.888e-20
1001.505178	8.915e-21	2001.505623	5.096e-25	2791.505438	-3.057e-20
1001.50612	9.118e-21	2001.506565	-8.153e-24	2791.50638	-3.317e-20
1001.507061	9.094e-21	2001.507506	3.884e-23	2791.507321	-3.551e-20
1001.508003	9.039e-21	2001.508448	1.04e-22	2791.508263	-3.653e-20
1001.508945	9.376e-21	2001.50939	1.361e-22	2791.509205	-3.57e-20
1001.509886	1.019e-20	2001.510331	1.037e-22	2791.510146	-3.332e-20
1001.510828	1.094e-20	2001.511273	1.518e-23	2791.511088	-3.03e-20
1001.511769	1.087e-20	2001.512215	-8.895e-23	2791.512029	-2.775e-20
1001.512711	9.751e-21	2001.513156	-1.635e-22	2791.512971	-2.646e-20
1001.513653	8.26e-21	2001.514098	-1.869e-22	2791.513913	-2.654e-20
1001.514594	7.552e-21	2001.515039	-1.728e-22	2791.514854	-2.749e-20
1001.515536	8.301e-21	2001.515981	-1.556e-22	2791.515796	-2.848e-20
1001.516478	1.008e-20	2001.516923	-1.638e-22	2791.516738	-2.888e-20
1001.517419	1.165e-20	2001.517864	-1.985e-22	2791.517679	-2.853e-20
1001.518361	1.197e-20	2001.518806	-2.322e-22	2791.518621	-2.783e-20
1001.519302	1.103e-20	2001.519748	-2.274e-22	2791.519563	-2.747e-20
1001.520244	9.747e-21	2001.520689	-1.638e-22	2791.520504	-2.806e-20
1001.521186	9.176e-21	2001.521631	-5.27e-23	2791.521446	-2.971e-20
1001.522127	9.598e-21	2001.522573	6.781e-23	2791.522387	-3.204e-20
1001.523069	1.041e-20	2001.523514	1.555e-22	2791.523329	-3.431e-20
1001.524011	1.076e-20	2001.524456	1.879e-22	2791.524271	-3.58e-20
1001.524952	1.034e-20	2001.525397	1.731e-22	2791.525212	-3.617e-20
1001.525894	9.55e-21	2001.526339	1.412e-22	2791.526154	-3.557e-20
1001.526836	9.039e-21	2001.527281	1.238e-22	2791.527096	-3.456e-20
1001.527777	9.068e-21	2001.528222	1.345e-22	2791.528037	-3.381e-20
1001.528719	9.38e-21	2001.529164	1.63e-22	2791.528979	-3.376e-20
1001.52966	9.594e-21	2001.530106	1.834e-22	2791.529921	-3.446e-20
1001.530602	9.666e-21	2001.531047	1.72e-22	2791.530862	-3.554e-20
1001.531544	9.896e-21	2001.531989	1.208e-22	2791.531804	-3.649e-20
1001.532485	1.049e-20	2001.532931	4.047e-23	2791.532745	-3.69e-20
1001.533427	1.119e-20	2001.533872	-4.564e-23	2791.533687	-3.665e-20
1001.534369	1.139e-20	2001.534814	-1.13e-22	2791.534629	-3.593e-20
1001.53531	1.072e-20	2001.535755	-1.436e-22	2791.53557	-3.507e-20
1001.536252	9.54e-21	2001.536697	-1.303e-22	2791.536512	-3.435e-20
1001.537194	8.742e-21	2001.537639	-7.628e-23	2791.537454	-3.385e-20
1001.538135	9.071e-21	2001.53858	5.168e-24	2791.538395	-3.344e-20
1001.539077	1.049e-20	2001.539522	9.143e-23	2791.539337	-3.295e-20
1001.540018	1.22e-20	2001.540464	1.546e-22	2791.540278	-3.228e-20
1001.54096	1.32e-20	2001.541405	1.694e-22	2791.54122	-3.154e-20
1001.541902	1.309e-20	2001.542347	1.252e-22	2791.542162	-3.105e-20
1001.542843	1.215e-20	2001.543288	3.48e-23	2791.543103	-3.113e-20
1001.543785	1.102e-20	2001.54423	-6.74e-23	2791.544045	-3.193e-20
1001.544727	1.012e-20	2001.545172	-1.395e-22	2791.544987	-3.326e-20
1001.545668	9.481e-21	2001.546113	-1.529e-22	2791.545928	-3.471e-20
1001.54661	8.957e-21	2001.547055	-1.087e-22	2791.54687	-3.573e-20
1001.547552	8.545e-21	2001.547997	-3.741e-23	2791.547812	-3.595e-20
1001.548493	8.404e-21	2001.548938	1.725e-23	2791.548753	-3.531e-20
1001.549435	8.599e-21	2001.54988	2.413e-23	2791.549695	-3.414e-20
1001.550376	8.931e-21	2001.550822	-1.732e-23	2791.550636	-3.291e-20
1001.551318	9.087e-21	2001.551763	-7.81e-23	2791.551578	-3.209e-20
1001.55226	8.981e-21	2001.552705	-1.185e-22	2791.55252	-3.183e-20
1001.553201	8.889e-21	2001.553646	-1.138e-22	2791.553461	-3.199e-20
1001.554143	9.161e-21	2001.554588	-7.082e-23	2791.554403	-3.218e-20
1001.555085	9.769e-21	2001.55553	-2.104e-23	2791.555345	-3.205e-20
1001.556026	1.018e-20	2001.556471	2.548e-25	2791.556286	-3.15e-20
1001.556968	9.796e-21	2001.557413	-1.958e-23	2791.557228	-3.073e-20
1001.55791	8.534e-21	2001.558355	-6.129e-23	2791.55817	-3.019e-20
1001.558851	7.081e-21	2001.559296	-8.494e-23	2791.559111	-3.026e-20
1001.559793	6.397e-21	2001.560238	-5.59e-23	2791.560053	-3.104e-20
1001.560734	6.913e-21	2001.56118	3.057e-23	2791.560994	-3.224e-20
1001.561676	8.126e-21	2001.562121	1.452e-22	2791.561936	-3.333e-20
1001.562618	8.995e-21	2001.563063	2.406e-22	2791.562878	-3.377e-20
1001.563559	8.805e-21	2001.564004	2.811e-22	2791.563819	-3.333e-20
1001.564501	7.76e-21	2001.564946	2.618e-22	2791.564761	-3.222e-20
1001.565443	6.758e-21	2001.565888	2.101e-22	2791.565703	-3.105e-20
1001.566384	6.592e-21	2001.566829	1.649e-22	2791.566644	-3.047e-20
1001.567326	7.3e-21	2001.567771	1.495e-22	2791.567586	-3.087e-20
1001.568268	8.213e-21	2001.568713	1.571e-22	2791.568528	-3.214e-20
1001.569209	8.604e-21	2001.569654	1.569e-22	2791.569469	-3.372e-20
1001.570151	8.28e-21	2001.570596	1.182e-22	2791.570411	-3.486e-20
1001.571092	7.608e-21	2001.571538	3.374e-23	2791.571352	-3.503e-20
1001.572034	7.03e-21	2001.572479	-7.111e-23	2791.572294	-3.417e-20
1001.572976	6.633e-21	2001.573421	-1.521e-22	2791.573236	-3.278e-20
1001.573917	6.205e-21	2001.574362	-1.721e-22	2791.574177	-3.161e-20
1001.574859	5.65e-21	2001.575304	-1.238e-22	2791.575119	-3.133e-20
1001.575801	5.267e-21	2001.576246	-3.399e-23	2791.576061	-3.212e-20
1001.576742	5.51e-21	2001.577187	5.234e-23	2791.577002	-3.363e-20
1001.577684	6.46e-21	2001.578129	9.66e-23	2791.577944	-3.512e-20
1001.578626	7.582e-21	2001.579071	8.648e-23	2791.578886	-3.589e-20
1001.579567	8.086e-21	2001.580012	3.731e-23	2791.579827	-3.563e-20
1001.580509	7.643e-21	2001.580954	-2.104e-23	2791.580769	-3.457e-20
1001.58145	6.74e-21	2001.581896	-6.376e-23	2791.58171	-3.34e-20
1001.582392	6.296e-21	2001.582837	-8.138e-23	2791.582652	-3.286e-20
1001.583334	6.826e-21	2001.583779	-7.81e-23	2791.583594	-3.338e-20
1001.584275	7.931e-21	2001.58472	-6.231e-23	2791.584535	-3.483e-20
1001.585217	8.608e-21	2001.585662	-3.72e-23	2791.585477	-3.658e-20
1001.586159	8.147e-21	2001.586604	-1.893e-24	2791.586419	-3.782e-20
1001.5871	6.798e-21	2001.587545	4.124e-23	2791.58736	-3.79e-20
1001.588042	5.601e-21	2001.588487	7.789e-23	2791.588302	-3.663e-20
1001.588983	5.513e-21	2001.589429	8.448e-23	2791.589244	-3.431e-20
1001.589925	6.617e-21	2001.59037	4.011e-23	2791.590185	-3.156e-20
1001.590867	8.098e-21	2001.591312	-5.605e-23	2791.591127	-2.902e-20
1001.591808	8.969e-21	2001.592254	-1.763e-22	2791.592068	-2.712e-20
1001.59275	8.87e-21	2001.593195	-2.732e-22	2791.59301	-2.602e-20
1001.593692	8.245e-21	2001.594137	-3.008e-22	2791.593952	-2.57e-20
1001.594633	7.807e-21	2001.595078	-2.402e-22	2791.594893	-2.609e-20
1001.595575	7.863e-21	2001.59602	-1.117e-22	2791.595835	-2.72e-20
1001.596517	8.122e-21	2001.596962	3.381e-23	2791.596777	-2.901e-20
1001.597458	8.099e-21	2001.597903	1.398e-22	2791.597718	-3.139e-20
1001.5984	7.659e-21	2001.598845	1.716e-22	2791.59866	-3.397e-20
1001.599341	7.143e-21	2001.599787	1.305e-22	2791.599602	-3.618e-20
1001.600283	6.994e-21	2001.600728	4.925e-23	2791.600543	-3.747e-20
1001.601225	7.295e-21	2001.60167	-2.904e-23	2791.601485	-3.751e-20
1001.602166	7.702e-21	2001.602612	-7.373e-23	2791.602426	-3.647e-20
1001.603108	7.818e-21	2001.603553	-7.81e-23	2791.603368	-3.496e-20
1001.60405	7.606e-21	2001.604495	-5.663e-23	2791.60431	-3.38e-20
1001.604991	7.4e-21	2001.605436	-3.064e-23	2791.605251	-3.363e-20
1001.605933	7.516e-21	2001.606378	-1.412e-23	2791.606193	-3.461e-20
1001.606875	7.871e-21	2001.60732	-8.953e-24	2791.607135	-3.629e-20
1001.607816	8.029e-21	2001.608261	-9.681e-24	2791.608076	-3.785e-20
1001.608758	7.647e-21	2001.609203	-1.274e-23	2791.609018	-3.85e-20
1001.609699	6.876e-21	2001.610145	-2.249e-23	2791.609959	-3.785e-20
1001.610641	6.285e-21	2001.611086	-4.906e-23	2791.610901	-3.61e-20
1001.611583	6.354e-21	2001.612028	-9.943e-23	2791.611843	-3.393e-20
1001.612524	7.017e-21	2001.612969	-1.69e-22	2791.612784	-3.213e-20
1001.613466	7.718e-21	2001.613911	-2.409e-22	2791.613726	-3.123e-20
1001.614408	7.937e-21	2001.614853	-2.91e-22	2791.614668	-3.128e-20
1001.615349	7.7e-21	2001.615794	-2.993e-22	2791.615609	-3.191e-20
1001.616291	7.551e-21	2001.616736	-2.595e-22	2791.616551	-3.257e-20
1001.617233	7.99e-21	2001.617678	-1.812e-22	2791.617493	-3.289e-20
1001.618174	8.915e-21	2001.618619	-8.407e-23	2791.618434	-3.284e-20
1001.619116	9.615e-21	2001.619561	9.536e-24	2791.619376	-3.268e-20
1001.620057	9.379e-21	2001.620503	8.343e-23	2791.620317	-3.274e-20
1001.620999	8.195e-21	2001.621444	1.309e-22	2791.621259	-3.312e-20
1001.621941	6.877e-21	2001.622386	1.538e-22	2791.622201	-3.363e-20
1001.622882	6.446e-21	2001.623327	1.591e-22	2791.623142	-3.385e-20
1001.623824	7.279e-21	2001.624269	1.55e-22	2791.624084	-3.343e-20
1001.624766	8.751e-21	2001.625211	1.484e-22	2791.625026	-3.234e-20
1001.625707	9.704e-21	2001.626152	1.428e-22	2791.625967	-3.093e-20
1001.626649	9.367e-21	2001.627094	1.4e-22	2791.626909	-2.977e-20
1001.627591	7.98e-21	2001.628036	1.402e-22	2791.627851	-2.934e-20
1001.628532	6.599e-21	2001.628977	1.435e-22	2791.628792	-2.973e-20
1001.629474	6.247e-21	2001.629919	1.511e-22	2791.629734	-3.058e-20
1001.630415	7.124e-21	2001.630861	1.639e-22	2791.630675	-3.127e-20
1001.631357	8.492e-21	2001.631802	1.806e-22	2791.631617	-3.131e-20
1001.632299	9.306e-21	2001.632744	1.952e-22	2791.632559	-3.068e-20
1001.63324	9.052e-21	2001.633685	1.974e-22	2791.6335	-2.985e-20
1001.634182	8.131e-21	2001.634627	1.768e-22	2791.634442	-2.959e-20
1001.635124	7.503e-21	2001.635569	1.306e-22	2791.635384	-3.049e-20
1001.636065	7.9e-21	2001.63651	6.967e-23	2791.636325	-3.258e-20
1001.637007	9.25e-21	2001.637452	1.667e-23	2791.637267	-3.52e-20
1001.637949	1.074e-20	2001.638394	-3.057e-24	2791.638209	-3.726e-20
1001.63889	1.141e-20	2001.639335	2.184e-23	2791.63915	-3.778e-20
1001.639832	1.091e-20	2001.640277	7.749e-23	2791.640092	-3.637e-20
1001.640773	9.696e-21	2001.641219	1.26e-22	2791.641033	-3.35e-20
1001.641715	8.671e-21	2001.64216	1.225e-22	2791.641975	-3.03e-20
1001.642657	8.529e-21	2001.643102	4.098e-23	2791.642917	-2.807e-20
1001.643598	9.254e-21	2001.644043	-1.06e-22	2791.643858	-2.768e-20
1001.64454	1.019e-20	2001.644985	-2.673e-22	2791.6448	-2.915e-20
1001.645482	1.056e-20	2001.645927	-3.755e-22	2791.645742	-3.168e-20
1001.646423	1.008e-20	2001.646868	-3.815e-22	2791.646683	-3.408e-20
1001.647365	9.127e-21	2001.64781	-2.82e-22	2791.647625	-3.528e-20
1001.648307	8.452e-21	2001.648752	-1.232e-22	2791.648567	-3.49e-20
1001.649248	8.59e-21	2001.649693	2.297e-23	2791.649508	-3.327e-20
1001.65019	9.443e-21	2001.650635	9.718e-23	2791.65045	-3.126e-20
1001.651131	1.036e-20	2001.651577	8.313e-23	2791.651391	-2.98e-20
1001.652073	1.061e-20	2001.652518	1.187e-23	2791.652333	-2.945e-20
1001.653015	9.904e-21	2001.65346	-6.151e-23	2791.653275	-3.022e-20
1001.653956	8.564e-21	2001.654401	-9.433e-23	2791.654216	-3.163e-20
1001.654898	7.292e-21	2001.655343	-8.138e-23	2791.655158	-3.309e-20
1001.65584	6.678e-21	2001.656285	-5.474e-23	2791.6561	-3.418e-20
1001.656781	6.872e-21	2001.657226	-5.823e-23	2791.657041	-3.48e-20
1001.657723	7.586e-21	2001.658168	-1.139e-22	2791.657983	-3.513e-20
1001.658664	8.359e-21	2001.65911	-2.051e-22	2791.658925	-3.541e-20
1001.659606	8.86e-21	2001.660051	-2.848e-22	2791.659866	-3.574e-20
1001.660548	8.998e-21	2001.660993	-3.066e-22	2791.660808	-3.599e-20
1001.661489	8.864e-21	2001.661935	-2.543e-22	2791.661749	-3.592e-20
1001.662431	8.603e-21	2001.662876	-1.534e-22	2791.662691	-3.534e-20
1001.663373	8.346e-21	2001.663818	-5.474e-23	2791.663633	-3.431e-20
1001.664314	8.207e-21	2001.664759	-3.276e-24	2791.664574	-3.312e-20
1001.665256	8.256e-21	2001.665701	-1.237e-23	2791.665516	-3.214e-20
1001.666198	8.464e-21	2001.666643	-5.976e-23	2791.666458	-3.165e-20
1001.667139	8.649e-21	2001.667584	-1.084e-22	2791.667399	-3.163e-20
1001.668081	8.544e-21	2001.668526	-1.344e-22	2791.668341	-3.18e-20
1001.669022	7.972e-21	2001.669468	-1.435e-22	2791.669283	-3.18e-20
1001.669964	7.013e-21	2001.670409	-1.622e-22	2791.670224	-3.136e-20
1001.670906	6.024e-21	2001.671351	-2.128e-22	2791.671166	-3.052e-20
1001.671847	5.458e-21	2001.672292	-2.897e-22	2791.672107	-2.964e-20
1001.672789	5.607e-21	2001.673234	-3.548e-22	2791.673049	-2.917e-20
1001.673731	6.459e-21	2001.674176	-3.593e-22	2791.673991	-2.948e-20
1001.674672	7.724e-21	2001.675117	-2.772e-22	2791.674932	-3.061e-20
1001.675614	9.014e-21	2001.676059	-1.277e-22	2791.675874	-3.228e-20
1001.676556	1e-20	2001.677001	2.868e-23	2791.676816	-3.401e-20
1001.677497	1.05e-20	2001.677942	1.215e-22	2791.677757	-3.533e-20
1001.678439	1.045e-20	2001.678884	1.082e-22	2791.678699	-3.601e-20
1001.67938	9.888e-21	2001.679826	-2.038e-24	2791.67964	-3.611e-20
1001.680322	8.968e-21	2001.680767	-1.56e-22	2791.680582	-3.588e-20
1001.681264	7.931e-21	2001.681709	-2.867e-22	2791.681524	-3.561e-20
1001.682205	7.03e-21	2001.68265	-3.497e-22	2791.682465	-3.544e-20
1001.683147	6.444e-21	2001.683592	-3.414e-22	2791.683407	-3.532e-20
1001.684089	6.238e-21	2001.684534	-2.903e-22	2791.684349	-3.501e-20
1001.68503	6.398e-21	2001.685475	-2.328e-22	2791.68529	-3.43e-20
1001.685972	6.899e-21	2001.686417	-1.888e-22	2791.686232	-3.313e-20
1001.686914	7.683e-21	2001.687359	-1.556e-22	2791.687174	-3.164e-20
1001.687855	8.543e-21	2001.6883	-1.197e-22	2791.688115	-3.016e-20
1001.688797	9.071e-21	2001.689242	-7.635e-23	2791.689057	-2.905e-20
1001.689738	8.793e-21	2001.690184	-3.88e-23	2791.689998	-2.858e-20
1001.69068	7.507e-21	2001.691125	-2.992e-23	2791.69094	-2.885e-20
1001.691622	5.588e-21	2001.692067	-6.238e-23	2791.691882	-2.977e-20
1001.692563	3.906e-21	2001.693008	-1.234e-22	2791.692823	-3.109e-20
1001.693505	3.346e-21	2001.69395	-1.763e-22	2791.693765	-3.256e-20
1001.694447	4.171e-21	2001.694892	-1.814e-22	2791.694707	-3.39e-20
1001.695388	5.757e-21	2001.695833	-1.216e-22	2791.695648	-3.491e-20
1001.69633	6.963e-21	2001.696775	-1.587e-23	2791.69659	-3.542e-20
1001.697272	6.932e-21	2001.697717	9.071e-23	2791.697532	-3.533e-20
1001.698213	5.721e-21	2001.698658	1.522e-22	2791.698473	-3.463e-20
1001.699155	4.254e-21	2001.6996	1.497e-22	2791.699415	-3.343e-20
1001.700096	3.588e-21	2001.700542	9.955e-23	2791.700356	-3.199e-20
1001.701038	4.077e-21	2001.701483	3.996e-23	2791.701298	-3.071e-20
1001.70198	5.095e-21	2001.702425	4.368e-24	2791.70224	-2.998e-20
1001.702921	5.548e-21	2001.703366	1.201e-24	2791.703181	-3.012e-20
1001.703863	4.775e-21	2001.704308	1.219e-23	2791.704123	-3.12e-20
1001.704805	3.1e-21	2001.70525	1.023e-23	2791.705065	-3.301e-20
1001.705746	1.596e-21	2001.706191	-1.798e-23	2791.706006	-3.51e-20
1001.706688	1.276e-21	2001.707133	-6.172e-23	2791.706948	-3.694e-20
1001.70763	2.355e-21	2001.708075	-9.491e-23	2791.70789	-3.805e-20
1001.708571	4.161e-21	2001.709016	-9.812e-23	2791.708831	-3.823e-20
1001.709513	5.713e-21	2001.709958	-7.512e-23	2791.709773	-3.757e-20
1001.710454	6.44e-21	2001.7109	-5.161e-23	2791.710714	-3.64e-20
1001.711396	6.485e-21	2001.711841	-5.51e-23	2791.711656	-3.518e-20
1001.712338	6.379e-21	2001.712783	-9.033e-23	2791.712598	-3.432e-20
1001.713279	6.473e-21	2001.713724	-1.298e-22	2791.713539	-3.399e-20
1001.714221	6.635e-21	2001.714666	-1.287e-22	2791.714481	-3.407e-20
1001.715163	6.452e-21	2001.715608	-5.597e-23	2791.715423	-3.426e-20
1001.716104	5.705e-21	2001.716549	7.771e-23	2791.716364	-3.416e-20
1001.717046	4.642e-21	2001.717491	2.186e-22	2791.717306	-3.35e-20
1001.717987	3.798e-21	2001.718433	2.962e-22	2791.718248	-3.225e-20
1001.718929	3.542e-21	2001.719374	2.665e-22	2791.719189	-3.063e-20
1001.719871	3.778e-21	2001.720316	1.432e-22	2791.720131	-2.904e-20
1001.720812	4.057e-21	2001.721258	-3.712e-24	2791.721072	-2.788e-20
1001.721754	3.997e-21	2001.722199	-8.414e-23	2791.722014	-2.739e-20
1001.722696	3.598e-21	2001.723141	-3.858e-23	2791.722956	-2.755e-20
1001.723637	3.173e-21	2001.724082	1.254e-22	2791.723897	-2.813e-20
1001.724579	2.984e-21	2001.725024	3.346e-22	2791.724839	-2.881e-20
1001.725521	2.964e-21	2001.725966	4.883e-22	2791.725781	-2.933e-20
1001.726462	2.804e-21	2001.726907	5.115e-22	2791.726722	-2.961e-20
1001.727404	2.343e-21	2001.727849	3.946e-22	2791.727664	-2.977e-20
1001.728345	1.847e-21	2001.728791	1.96e-22	2791.728606	-3e-20
1001.729287	1.864e-21	2001.729732	7.934e-24	2791.729547	-3.041e-20
1001.730229	2.712e-21	2001.730674	-9.229e-23	2791.730489	-3.097e-20
1001.73117	4.068e-21	2001.731616	-8.101e-23	2791.73143	-3.145e-20
1001.732112	5.089e-21	2001.732557	6.988e-24	2791.732372	-3.159e-20
1001.733054	5.054e-21	2001.733499	1.037e-22	2791.733314	-3.128e-20
1001.733995	4.013e-21	2001.73444	1.481e-22	2791.734255	-3.064e-20
1001.734937	2.867e-21	2001.735382	1.191e-22	2791.735197	-3.004e-20
1001.735879	2.708e-21	2001.736324	4.135e-23	2791.736139	-2.991e-20
1001.73682	3.931e-21	2001.737265	-3.479e-23	2791.73708	-3.05e-20
1001.737762	5.836e-21	2001.738207	-6.5e-23	2791.738022	-3.174e-20
1001.738703	7.102e-21	2001.739149	-3.683e-23	2791.738963	-3.314e-20
1001.739645	6.807e-21	2001.74009	2.511e-23	2791.739905	-3.408e-20
1001.740587	5.163e-21	2001.741032	7.494e-23	2791.740847	-3.406e-20
1001.741528	3.373e-21	2001.741973	7.425e-23	2791.741788	-3.297e-20
1001.74247	2.698e-21	2001.742915	1.518e-23	2791.74273	-3.12e-20
1001.743412	3.495e-21	2001.743857	-7.417e-23	2791.743672	-2.949e-20
1001.744353	4.999e-21	2001.744798	-1.437e-22	2791.744613	-2.856e-20
1001.745295	6.001e-21	2001.74574	-1.496e-22	2791.745555	-2.875e-20
1001.746237	5.848e-21	2001.746682	-8.021e-23	2791.746497	-2.986e-20
1001.747178	4.942e-21	2001.747623	3.498e-23	2791.747438	-3.125e-20
1001.74812	4.34e-21	2001.748565	1.366e-22	2791.74838	-3.21e-20
1001.749061	4.822e-21	2001.749507	1.667e-22	2791.749321	-3.189e-20
1001.750003	6.217e-21	2001.750448	1.002e-22	2791.750263	-3.062e-20
1001.750945	7.52e-21	2001.75139	-3.647e-23	2791.751205	-2.878e-20
1001.751886	7.684e-21	2001.752331	-1.751e-22	2791.752146	-2.712e-20
1001.752828	6.442e-21	2001.753273	-2.378e-22	2791.753088	-2.625e-20
1001.75377	4.505e-21	2001.754215	-1.777e-22	2791.75403	-2.631e-20
1001.754711	3.029e-21	2001.755156	-6.697e-24	2791.754971	-2.694e-20
1001.755653	2.789e-21	2001.756098	2.076e-22	2791.755913	-2.752e-20
1001.756595	3.695e-21	2001.75704	3.74e-22	2791.756855	-2.756e-20
1001.757536	4.933e-21	2001.757981	4.246e-22	2791.757796	-2.695e-20
1001.758478	5.566e-21	2001.758923	3.491e-22	2791.758738	-2.613e-20
1001.759419	5.154e-21	2001.759865	1.999e-22	2791.759679	-2.579e-20
1001.760361	3.988e-21	2001.760806	6.06e-23	2791.760621	-2.652e-20
1001.761303	2.849e-21	2001.761748	2.548e-25	2791.761563	-2.848e-20
1001.762244	2.506e-21	2001.762689	3.632e-23	2791.762504	-3.123e-20
1001.763186	3.242e-21	2001.763631	1.288e-22	2791.763446	-3.393e-20
1001.764128	4.684e-21	2001.764573	2.084e-22	2791.764388	-3.576e-20
1001.765069	6.002e-21	2001.765514	2.189e-22	2791.765329	-3.627e-20
1001.766011	6.403e-21	2001.766456	1.506e-22	2791.766271	-3.558e-20
1001.766953	5.627e-21	2001.767398	4.226e-23	2791.767213	-3.433e-20
1001.767894	4.134e-21	2001.768339	-4.702e-23	2791.768154	-3.331e-20
1001.768836	2.816e-21	2001.769281	-7.584e-23	2791.769096	-3.312e-20
1001.769777	2.375e-21	2001.770223	-4.651e-23	2791.770037	-3.385e-20
1001.770719	2.804e-21	2001.771164	5.46e-25	2791.770979	-3.512e-20
1001.771661	3.388e-21	2001.772106	1.587e-23	2791.771921	-3.629e-20
1001.772602	3.255e-21	2001.773047	-2.322e-23	2791.772862	-3.676e-20
1001.773544	2.102e-21	2001.773989	-9.739e-23	2791.773804	-3.627e-20
1001.774486	4.78e-22	2001.774931	-1.572e-22	2791.774746	-3.491e-20
1001.775427	-6.258e-22	2001.775872	-1.556e-22	2791.775687	-3.306e-20
1001.776369	-5.644e-22	2001.776814	-7.963e-23	2791.776629	-3.119e-20
1001.777311	4.499e-22	2001.777756	4.047e-23	2791.777571	-2.965e-20
1001.778252	1.56e-21	2001.778697	1.488e-22	2791.778512	-2.862e-20
1001.779194	2.019e-21	2001.779639	1.973e-22	2791.779454	-2.818e-20
1001.780135	1.813e-21	2001.780581	1.721e-22	2791.780395	-2.835e-20
1001.781077	1.591e-21	2001.781522	9.795e-23	2791.781337	-2.915e-20
1001.782019	1.975e-21	2001.782464	1.816e-23	2791.782279	-3.056e-20
1001.78296	2.895e-21	2001.783405	-3.312e-23	2791.78322	-3.24e-20
1001.783902	3.607e-21	2001.784347	-4.95e-23	2791.784162	-3.433e-20
1001.784844	3.392e-21	2001.785289	-4.913e-23	2791.785104	-3.588e-20
1001.785785	2.306e-21	2001.78623	-5.481e-23	2791.786045	-3.661e-20
1001.786727	1.235e-21	2001.787172	-7.301e-23	2791.786987	-3.632e-20
1001.787668	1.148e-21	2001.788114	-8.713e-23	2791.787929	-3.512e-20
1001.78861	2.202e-21	2001.789055	-6.988e-23	2791.78887	-3.345e-20
1001.789552	3.524e-21	2001.789997	-7.206e-24	2791.789812	-3.184e-20
1001.790493	3.926e-21	2001.790939	8.696e-23	2791.790753	-3.069e-20
1001.791435	2.957e-21	2001.79188	1.722e-22	2791.791695	-3.008e-20
1001.792377	1.345e-21	2001.792822	2.028e-22	2791.792637	-2.983e-20
1001.793318	4.013e-22	2001.793763	1.536e-22	2791.793578	-2.96e-20
1001.79426	8.873e-22	2001.794705	3.691e-23	2791.79452	-2.919e-20
1001.795202	2.331e-21	2001.795647	-1.031e-22	2791.795462	-2.869e-20
1001.796143	3.408e-21	2001.796588	-2.117e-22	2791.796403	-2.842e-20
1001.797085	3.082e-21	2001.79753	-2.496e-22	2791.797345	-2.879e-20
1001.798026	1.514e-21	2001.798472	-2.096e-22	2791.798287	-2.996e-20
1001.798968	-2.956e-23	2001.799413	-1.154e-22	2791.799228	-3.171e-20
1001.79991	-2.131e-22	2001.800355	-6.988e-24	2791.80017	-3.345e-20
1001.800851	1.262e-21	2001.801297	7.746e-23	2791.801111	-3.452e-20
1001.801793	3.387e-21	2001.802238	1.136e-22	2791.802053	-3.448e-20
1001.802735	4.596e-21	2001.80318	9.526e-23	2791.802995	-3.335e-20
1001.803676	3.927e-21	2001.804121	3.003e-23	2791.803936	-3.166e-20
1001.804618	1.7e-21	2001.805063	-6.485e-23	2791.804878	-3.014e-20
1001.80556	-7.641e-22	2001.806005	-1.654e-22	2791.80582	-2.94e-20
1001.806501	-2.073e-21	2001.806946	-2.431e-22	2791.806761	-2.956e-20
1001.807443	-1.622e-21	2001.807888	-2.703e-22	2791.807703	-3.027e-20
1001.808384	1.627e-22	2001.80883	-2.279e-22	2791.808644	-3.086e-20
1001.809326	2.224e-21	2001.809771	-1.157e-22	2791.809586	-3.075e-20
1001.810268	3.552e-21	2001.810713	4.43e-23	2791.810528	-2.98e-20
1001.811209	3.696e-21	2001.811654	2.123e-22	2791.811469	-2.839e-20
1001.812151	2.869e-21	2001.812596	3.445e-22	2791.812411	-2.727e-20
1001.813093	1.693e-21	2001.813538	4.093e-22	2791.813353	-2.713e-20
1001.814034	7.954e-22	2001.814479	3.989e-22	2791.814294	-2.824e-20
1001.814976	4.541e-22	2001.815421	3.304e-22	2791.815236	-3.03e-20
1001.815918	4.944e-22	2001.816363	2.363e-22	2791.816178	-3.255e-20
1001.816859	4.872e-22	2001.817304	1.5e-22	2791.817119	-3.413e-20
1001.817801	1.395e-22	2001.818246	9.445e-23	2791.818061	-3.451e-20
1001.818742	-3.966e-22	2001.819188	7.414e-23	2791.819002	-3.368e-20
1001.819684	-5.726e-22	2001.820129	7.756e-23	2791.819944	-3.211e-20
1001.820626	1.203e-22	2001.821071	8.324e-23	2791.820886	-3.046e-20
1001.821567	1.636e-21	2001.822012	6.897e-23	2791.821827	-2.919e-20
1001.822509	3.234e-21	2001.822954	2.144e-23	2791.822769	-2.841e-20
1001.823451	3.93e-21	2001.823896	-5.67e-23	2791.823711	-2.787e-20
1001.824392	3.246e-21	2001.824837	-1.46e-22	2791.824652	-2.723e-20
1001.825334	1.666e-21	2001.825779	-2.16e-22	2791.825594	-2.636e-20
1001.826276	3.554e-22	2001.826721	-2.382e-22	2791.826536	-2.553e-20
1001.827217	2.964e-22	2001.827662	-2.006e-22	2791.827477	-2.528e-20
1001.828159	1.522e-21	2001.828604	-1.175e-22	2791.828419	-2.615e-20
1001.8291	3.058e-21	2001.829546	-2.584e-23	2791.82936	-2.829e-20
1001.830042	3.646e-21	2001.830487	3.101e-23	2791.830302	-3.128e-20
1001.830984	2.689e-21	2001.831429	2.639e-23	2791.831244	-3.424e-20
1001.831925	6.666e-22	2001.83237	-3.356e-23	2791.832185	-3.622e-20
1001.832867	-1.275e-21	2001.833312	-1.112e-22	2791.833127	-3.661e-20
1001.833809	-2.169e-21	2001.834254	-1.566e-22	2791.834069	-3.551e-20
1001.83475	-1.834e-21	2001.835195	-1.364e-22	2791.83501	-3.364e-20
1001.835692	-8.184e-22	2001.836137	-5.437e-23	2791.835952	-3.206e-20
1001.836634	1.319e-22	2001.837079	4.888e-23	2791.836894	-3.162e-20
1001.837575	5.956e-22	2001.83802	1.176e-22	2791.837835	-3.251e-20
1001.838517	5.931e-22	2001.838962	1.12e-22	2791.838777	-3.424e-20
1001.839458	3.489e-22	2001.839904	3.134e-23	2791.839718	-3.585e-20
1001.8404	2.306e-23	2001.840845	-8.552e-23	2791.84066	-3.643e-20
1001.841342	-3.261e-22	2001.841787	-1.81e-22	2791.841602	-3.563e-20
1001.842283	-6.157e-22	2001.842728	-2.079e-22	2791.842543	-3.385e-20
1001.843225	-6.742e-22	2001.84367	-1.501e-22	2791.843485	-3.204e-20
1001.844167	-3.638e-22	2001.844612	-2.453e-23	2791.844427	-3.124e-20
1001.845108	2.397e-22	2001.845553	1.332e-22	2791.845368	-3.199e-20
1001.84605	8.34e-22	2001.846495	2.875e-22	2791.84631	-3.407e-20
1001.846992	1.102e-21	2001.847437	4.132e-22	2791.847252	-3.651e-20
1001.847933	9.549e-22	2001.848378	4.934e-22	2791.848193	-3.811e-20
1001.848875	5.774e-22	2001.84932	5.15e-22	2791.849135	-3.796e-20
1001.849816	2.324e-22	2001.850262	4.659e-22	2791.850076	-3.595e-20
1001.850758	3.492e-23	2001.851203	3.445e-22	2791.851018	-3.283e-20
1001.8517	-7.99e-23	2001.852145	1.715e-22	2791.85196	-2.984e-20
1001.852641	-1.949e-22	2001.853086	-6.406e-24	2791.852901	-2.822e-20
1001.853583	-2.631e-22	2001.854028	-1.313e-22	2791.853843	-2.855e-20
1001.854525	-1.751e-22	2001.85497	-1.614e-22	2791.854785	-3.057e-20
1001.855466	3.914e-23	2001.855911	-9.695e-23	2791.855726	-3.329e-20
1001.856408	1.177e-22	2001.856853	1.638e-23	2791.856668	-3.55e-20
1001.857349	-2.309e-22	2001.857795	1.084e-22	2791.85761	-3.634e-20
1001.858291	-9.911e-22	2001.858736	1.249e-22	2791.858551	-3.566e-20
1001.859233	-1.718e-21	2001.859678	5.856e-23	2791.859493	-3.4e-20
1001.860174	-1.828e-21	2001.86062	-4.753e-23	2791.860434	-3.232e-20
1001.861116	-1.111e-21	2001.861561	-1.29e-22	2791.861376	-3.145e-20
1001.862058	1.478e-23	2001.862503	-1.438e-22	2791.862318	-3.171e-20
1001.862999	7.692e-22	2001.863444	-9.95e-23	2791.863259	-3.279e-20
1001.863941	6.321e-22	2001.864386	-4.884e-23	2791.864201	-3.395e-20
1001.864883	-2.29e-22	2001.865328	-5.03e-23	2791.865143	-3.442e-20
1001.865824	-1.114e-21	2001.866269	-1.245e-22	2791.866084	-3.386e-20
1001.866766	-1.399e-21	2001.867211	-2.33e-22	2791.867026	-3.248e-20
1001.867707	-1.057e-21	2001.868153	-2.99e-22	2791.867968	-3.093e-20
1001.868649	-6.18e-22	2001.869094	-2.557e-22	2791.868909	-3e-20
1001.869591	-6.294e-22	2001.870036	-9.484e-23	2791.869851	-3.017e-20
1001.870532	-1.131e-21	2001.870977	1.223e-22	2791.870792	-3.141e-20
1001.871474	-1.636e-21	2001.871919	2.958e-22	2791.871734	-3.315e-20
1001.872416	-1.619e-21	2001.872861	3.456e-22	2791.872676	-3.464e-20
1001.873357	-1.035e-21	2001.873802	2.595e-22	2791.873617	-3.521e-20
1001.874299	-3.725e-22	2001.874744	9.791e-23	2791.874559	-3.467e-20
1001.875241	-1.952e-22	2001.875686	-4.382e-23	2791.875501	-3.333e-20
1001.876182	-6.232e-22	2001.876627	-9.586e-23	2791.876442	-3.186e-20
1001.877124	-1.245e-21	2001.877569	-5.408e-23	2791.877384	-3.1e-20
1001.878065	-1.53e-21	2001.878511	2.348e-23	2791.878325	-3.123e-20
1001.879007	-1.342e-21	2001.879452	6.038e-23	2791.879267	-3.26e-20
1001.879949	-1.052e-21	2001.880394	1.51e-23	2791.880209	-3.473e-20
1001.88089	-1.165e-21	2001.881335	-9.069e-23	2791.88115	-3.697e-20
[truncated: 998,000+ more rows]
