# Supplementary material for: Rapid High-Sensitivity Analysis of Methane Clumped Isotopes (Δ13CH3D and Δ12CH2D2) Using Mid-Infrared Laser Spectroscopy
Source: Anal Chem. 2025 Jan 8;97(2):1291–9. doi: 10.1021/acs.analchem.4c05406 (PMC11755397; doi:10.1021/acs.analchem.4c05406)
Supplement: Supplementary file 3 — ac4c05406_si_003.txt [file ac4c05406_si_003.txt]

'wavenumber_12CH2D2_870_1853cm-1'	'net abs cross section_12CH2D2_870_1853cm-1'	'wavenumber_12CH2D2_2074_2375cm-1'	'net abs cross section_12CH2D2_2074_2375cm-1'	'wavenumber_12CH2D2_2840_3190cm-1'	'net abs cross section_12CH2D2_2840_3190cm-1'
870.899451	-8.583e-21	2073.999283	-5.773e-22	2839.999645	6.67e-21
870.9003926	-7.92e-21	2074.000224	-5.76e-22	2840.000586	6.627e-21
870.9013343	3.124e-21	2074.001166	-5.353e-22	2840.001528	6.777e-21
870.9022759	1.217e-20	2074.002108	-4.552e-22	2840.002469	7.03e-21
870.9032175	1.137e-20	2074.003049	-3.647e-22	2840.003411	7.282e-21
870.9041592	5.653e-21	2074.003991	-3.116e-22	2840.004353	7.469e-21
870.9051008	1.964e-21	2074.004933	-3.336e-22	2840.005294	7.585e-21
870.9060425	-4.888e-22	2074.005874	-4.293e-22	2840.006236	7.673e-21
870.9069841	-4.011e-21	2074.006816	-5.52e-22	2840.007178	7.791e-21
870.9079257	-4.906e-21	2074.007758	-6.314e-22	2840.008119	7.971e-21
870.9088674	-7.759e-23	2074.008699	-6.162e-22	2840.009061	8.197e-21
870.909809	5.113e-21	2074.009641	-5.078e-22	2840.010003	8.409e-21
870.9107506	4.537e-21	2074.010582	-3.652e-22	2840.010944	8.536e-21
870.9116923	2.182e-21	2074.011524	-2.711e-22	2840.011886	8.528e-21
870.9126339	5.381e-21	2074.012466	-2.824e-22	2840.012827	8.377e-21
870.9135755	1.081e-20	2074.013407	-3.941e-22	2840.013769	8.123e-21
870.9145172	8.777e-21	2074.014349	-5.398e-22	2840.014711	7.828e-21
870.9154588	3.803e-22	2074.015291	-6.341e-22	2840.015652	7.547e-21
870.9164004	-2.469e-21	2074.016232	-6.243e-22	2840.016594	7.311e-21
870.9173421	3.962e-21	2074.017174	-5.245e-22	2840.017536	7.125e-21
870.9182837	8.572e-21	2074.018116	-4.049e-22	2840.018477	6.984e-21
870.9192253	2.89e-21	2074.019057	-3.437e-22	2840.019419	6.89e-21
870.920167	-5.394e-21	2074.019999	-3.746e-22	2840.02036	6.858e-21
870.9211086	-4.465e-21	2074.02094	-4.622e-22	2840.021302	6.915e-21
870.9220502	4.368e-21	2074.021882	-5.251e-22	2840.022244	7.065e-21
870.9229919	1.028e-20	2074.022824	-4.883e-22	2840.023185	7.279e-21
870.9239335	8.559e-21	2074.023765	-3.303e-22	2840.024127	7.489e-21
870.9248752	3.812e-21	2074.024707	-9.09e-23	2840.025069	7.611e-21
870.9258168	2.546e-22	2074.025649	1.661e-22	2840.02601	7.579e-21
870.9267584	-2.754e-21	2074.02659	4.113e-22	2840.026952	7.385e-21
870.9277001	-6.257e-21	2074.027532	6.823e-22	2840.027894	7.086e-21
870.9286417	-8.994e-21	2074.028474	1.068e-21	2840.028835	6.792e-21
870.9295833	-8.91e-21	2074.029415	1.64e-21	2840.029777	6.615e-21
870.930525	-3.893e-21	2074.030357	2.379e-21	2840.030718	6.631e-21
870.9314666	6.469e-21	2074.031298	3.148e-21	2840.03166	6.841e-21
870.9324082	1.633e-20	2074.03224	3.724e-21	2840.032602	7.185e-21
870.9333499	1.574e-20	2074.033182	3.898e-21	2840.033543	7.569e-21
870.9342915	3.506e-21	2074.034123	3.581e-21	2840.034485	7.916e-21
870.9352331	-7.389e-21	2074.035065	2.852e-21	2840.035427	8.193e-21
870.9361748	-5.324e-21	2074.036007	1.926e-21	2840.036368	8.413e-21
870.9371164	3.998e-21	2074.036948	1.056e-21	2840.03731	8.608e-21
870.938058	6.692e-21	2074.03789	4.2e-22	2840.038252	8.782e-21
870.9389997	2.099e-21	2074.038832	6.577e-23	2840.039193	8.895e-21
870.9399413	1.754e-21	2074.039773	-8.144e-23	2840.040135	8.859e-21
870.940883	7.824e-21	2074.040715	-1.46e-22	2840.041076	8.594e-21
870.9418246	8.435e-21	2074.041656	-2.222e-22	2840.042018	8.081e-21
870.9427662	-1.163e-21	2074.042598	-3.297e-22	2840.04296	7.398e-21
870.9437079	-7.873e-21	2074.04354	-4.282e-22	2840.043901	6.718e-21
870.9446495	-4.537e-22	2074.044481	-4.666e-22	2840.044843	6.25e-21
870.9455911	1.229e-20	2074.045423	-4.337e-22	2840.045785	6.154e-21
870.9465328	1.444e-20	2074.046365	-3.687e-22	2840.046726	6.467e-21
870.9474744	6.247e-21	2074.047306	-3.329e-22	2840.047668	7.078e-21
870.948416	1.151e-21	2074.048248	-3.645e-22	2840.04861	7.76e-21
870.9493577	4.503e-21	2074.04919	-4.504e-22	2840.049551	8.264e-21
870.9502993	8.775e-21	2074.050131	-5.355e-22	2840.050493	8.42e-21
870.9512409	8.167e-21	2074.051073	-5.638e-22	2840.051434	8.208e-21
870.9521826	5.745e-21	2074.052014	-5.178e-22	2840.052376	7.759e-21
870.9531242	4.873e-21	2074.052956	-4.309e-22	2840.053318	7.289e-21
870.9540658	4.003e-21	2074.053898	-3.641e-22	2840.054259	6.998e-21
870.9550075	2.359e-21	2074.054839	-3.633e-22	2840.055201	6.978e-21
870.9559491	2.333e-21	2074.055781	-4.275e-22	2840.056143	7.179e-21
870.9568907	3.808e-21	2074.056723	-5.112e-22	2840.057084	7.444e-21
870.9578324	3.434e-21	2074.057664	-5.563e-22	2840.058026	7.595e-21
870.958774	1.545e-21	2074.058606	-5.331e-22	2840.058968	7.531e-21
870.9597157	2.56e-21	2074.059547	-4.589e-22	2840.059909	7.278e-21
870.9606573	6.49e-21	2074.060489	-3.857e-22	2840.060851	6.982e-21
870.9615989	7.509e-21	2074.061431	-3.618e-22	2840.061792	6.829e-21
870.9625406	3.586e-21	2074.062372	-4.01e-22	2840.062734	6.953e-21
870.9634822	1.282e-22	2074.063314	-4.737e-22	2840.063676	7.36e-21
870.9644238	9.012e-22	2074.064256	-5.285e-22	2840.064617	7.925e-21
870.9653655	2.979e-21	2074.065197	-5.273e-22	2840.065559	8.445e-21
870.9663071	4.093e-21	2074.066139	-4.684e-22	2840.066501	8.745e-21
870.9672487	6.699e-21	2074.067081	-3.824e-22	2840.067442	8.764e-21
870.9681904	1.003e-20	2074.068022	-3.081e-22	2840.068384	8.59e-21
870.969132	7.277e-21	2074.068964	-2.661e-22	2840.069326	8.418e-21
870.9700736	-2.16e-21	2074.069905	-2.493e-22	2840.070267	8.45e-21
870.9710153	-6.579e-21	2074.070847	-2.371e-22	2840.071209	8.789e-21
870.9719569	2.162e-21	2074.071789	-2.148e-22	2840.07215	9.368e-21
870.9728985	1.422e-20	2074.07273	-1.866e-22	2840.073092	9.966e-21
870.9738402	1.491e-20	2074.073672	-1.648e-22	2840.074034	1.029e-20
870.9747818	7.18e-21	2074.074614	-1.49e-22	2840.074975	1.012e-20
870.9757234	6.224e-21	2074.075555	-1.102e-22	2840.075917	9.376e-21
870.9766651	1.404e-20	2074.076497	-1.287e-24	2840.076859	8.225e-21
870.9776067	1.61e-20	2074.077439	2.094e-22	2840.0778	6.978e-21
870.9785484	6.025e-21	2074.07838	5.041e-22	2840.078742	5.996e-21
870.97949	-2.427e-21	2074.079322	8.035e-22	2840.079684	5.547e-21
870.9804316	3.332e-21	2074.080263	9.949e-22	2840.080625	5.707e-21
870.9813733	1.504e-20	2074.081205	9.909e-22	2840.081567	6.338e-21
870.9823149	1.63e-20	2074.082147	7.793e-22	2840.082508	7.148e-21
870.9832565	6.723e-21	2074.083088	4.385e-22	2840.08345	7.814e-21
870.9841982	-2.072e-22	2074.08403	9.965e-23	2840.084392	8.107e-21
870.9851398	1.07e-21	2074.084972	-1.22e-22	2840.085333	7.965e-21
870.9860814	2.581e-21	2074.085913	-1.884e-22	2840.086275	7.506e-21
870.9870231	-1.207e-21	2074.086855	-1.553e-22	2840.087217	6.955e-21
870.9879647	-4.43e-21	2074.087797	-1.338e-22	2840.088158	6.543e-21
870.9889063	-1.123e-21	2074.088738	-2.203e-22	2840.0891	6.416e-21
870.989848	4.283e-21	2074.08968	-4.362e-22	2840.090041	6.582e-21
870.9907896	4.519e-21	2074.090621	-7.123e-22	2840.090983	6.932e-21
870.9917312	1.533e-21	2074.091563	-9.288e-22	2840.091925	7.3e-21
870.9926729	2.93e-21	2074.092505	-9.831e-22	2840.092866	7.542e-21
870.9936145	8.817e-21	2074.093446	-8.481e-22	2840.093808	7.593e-21
870.9945562	1.021e-20	2074.094388	-5.863e-22	2840.09475	7.48e-21
870.9954978	2.189e-21	2074.09533	-3.164e-22	2840.095691	7.295e-21
870.9964394	-7.388e-21	2074.096271	-1.511e-22	2840.096633	7.138e-21
870.9973811	-7.141e-21	2074.097213	-1.443e-22	2840.097575	7.065e-21
870.9983227	3.088e-21	2074.098155	-2.72e-22	2840.098516	7.063e-21
870.9992643	1.21e-20	2074.099096	-4.556e-22	2840.099458	7.067e-21
871.000206	1.217e-20	2074.100038	-6.06e-22	2840.100399	7.001e-21
871.0011476	8.187e-21	2074.100979	-6.66e-22	2840.101341	6.823e-21
871.0020892	8.124e-21	2074.101921	-6.304e-22	2840.102283	6.555e-21
871.0030309	9.906e-21	2074.102863	-5.362e-22	2840.103224	6.278e-21
871.0039725	5.524e-21	2074.103804	-4.383e-22	2840.104166	6.099e-21
871.0049141	-3.876e-21	2074.104746	-3.825e-22	2840.105108	6.105e-21
871.0058558	-7.122e-21	2074.105688	-3.874e-22	2840.106049	6.319e-21
871.0067974	1.865e-22	2074.106629	-4.423e-22	2840.106991	6.691e-21
871.007739	7.563e-21	2074.107571	-5.154e-22	2840.107933	7.115e-21
871.0086807	4.79e-21	2074.108513	-5.687e-22	2840.108874	7.469e-21
871.0096223	-2.153e-21	2074.109454	-5.731e-22	2840.109816	7.662e-21
871.0105639	-3.528e-22	2074.110396	-5.221e-22	2840.110757	7.662e-21
871.0115056	9.732e-21	2074.111337	-4.358e-22	2840.111699	7.498e-21
871.0124472	1.487e-20	2074.112279	-3.541e-22	2840.112641	7.238e-21
871.0133889	9.221e-21	2074.113221	-3.198e-22	2840.113582	6.959e-21
871.0143305	2.099e-21	2074.114162	-3.549e-22	2840.114524	6.714e-21
871.0152721	2.363e-21	2074.115104	-4.459e-22	2840.115466	6.526e-21
871.0162138	6.292e-21	2074.116046	-5.449e-22	2840.116407	6.391e-21
871.0171554	6.389e-21	2074.116987	-5.905e-22	2840.117349	6.302e-21
871.018097	3.337e-21	2074.117929	-5.398e-22	2840.118291	6.263e-21
871.0190387	1.743e-21	2074.11887	-3.931e-22	2840.119232	6.294e-21
871.0199803	9.058e-22	2074.119812	-1.972e-22	2840.120174	6.422e-21
871.0209219	-1.542e-21	2074.120754	-2.482e-23	2840.121115	6.655e-21
871.0218636	-2.061e-21	2074.121695	6.108e-23	2840.122057	6.972e-21
871.0228052	3.275e-21	2074.122637	3.557e-23	2840.122999	7.318e-21
871.0237468	9.016e-21	2074.123579	-7.923e-23	2840.12394	7.623e-21
871.0246885	6.314e-21	2074.12452	-2.306e-22	2840.124882	7.826e-21
871.0256301	-2.269e-21	2074.125462	-3.637e-22	2840.125824	7.902e-21
871.0265717	-4.598e-21	2074.126404	-4.444e-22	2840.126765	7.876e-21
871.0275134	3.186e-21	2074.127345	-4.664e-22	2840.127707	7.809e-21
871.028455	1.077e-20	2074.128287	-4.411e-22	2840.128649	7.769e-21
871.0293966	9.164e-21	2074.129228	-3.842e-22	2840.12959	7.802e-21
871.0303383	3.114e-21	2074.13017	-3.069e-22	2840.130532	7.91e-21
871.0312799	1.895e-21	2074.131112	-2.198e-22	2840.131473	8.057e-21
871.0322216	5.238e-21	2074.132053	-1.405e-22	2840.132415	8.18e-21
871.0331632	6.372e-21	2074.132995	-9.32e-23	2840.133357	8.224e-21
871.0341048	4.104e-21	2074.133937	-9.715e-23	2840.134298	8.164e-21
871.0350465	3.111e-21	2074.134878	-1.486e-22	2840.13524	8.001e-21
871.0359881	4.371e-21	2074.13582	-2.137e-22	2840.136182	7.76e-21
871.0369297	3.88e-21	2074.136762	-2.407e-22	2840.137123	7.462e-21
871.0378714	9.979e-22	2074.137703	-1.892e-22	2840.138065	7.118e-21
871.038813	3.633e-22	2074.138645	-6.158e-23	2840.139007	6.732e-21
871.0397546	3.612e-21	2074.139586	9.018e-23	2840.139948	6.316e-21
871.0406963	5.83e-21	2074.140528	1.866e-22	2840.14089	5.913e-21
871.0416379	3.584e-21	2074.14147	1.67e-22	2840.141831	5.603e-21
871.0425795	1.252e-21	2074.142411	2.919e-23	2840.142773	5.482e-21
871.0435212	4.69e-21	2074.143353	-1.619e-22	2840.143715	5.621e-21
871.0444628	1.2e-20	2074.144295	-3.059e-22	2840.144656	6.024e-21
871.0454044	1.555e-20	2074.145236	-3.246e-22	2840.145598	6.602e-21
871.0463461	1.199e-20	2074.146178	-2.048e-22	2840.14654	7.194e-21
871.0472877	6.039e-21	2074.14712	-8.641e-24	2840.147481	7.617e-21
871.0482294	3.94e-21	2074.148061	1.643e-22	2840.148423	7.744e-21
871.049171	6.728e-21	2074.149003	2.348e-22	2840.149364	7.563e-21
871.0501126	1.059e-20	2074.149944	1.875e-22	2840.150306	7.191e-21
871.0510543	1.163e-20	2074.150886	7.432e-23	2840.151248	6.833e-21
871.0519959	9.237e-21	2074.151828	-2.528e-23	2840.152189	6.688e-21
871.0529375	6.038e-21	2074.152769	-5.699e-23	2840.153131	6.865e-21
871.0538792	5.229e-21	2074.153711	-2.638e-23	2840.154073	7.322e-21
871.0548208	7.042e-21	2074.154653	9.928e-24	2840.155014	7.88e-21
871.0557624	8.017e-21	2074.155594	-1.443e-23	2840.155956	8.296e-21
871.0567041	5.038e-21	2074.156536	-1.264e-22	2840.156898	8.376e-21
871.0576457	-2.366e-22	2074.157478	-2.921e-22	2840.157839	8.067e-21
871.0585873	-3.135e-21	2074.158419	-4.359e-22	2840.158781	7.483e-21
871.059529	-2.275e-21	2074.159361	-4.856e-22	2840.159722	6.871e-21
871.0604706	-1.174e-21	2074.160302	-4.142e-22	2840.160664	6.492e-21
871.0614122	-2.189e-21	2074.161244	-2.524e-22	2840.161606	6.519e-21
871.0623539	-1.974e-21	2074.162186	-6.443e-23	2840.162547	6.954e-21
871.0632955	3.553e-21	2074.163127	9.059e-23	2840.163489	7.634e-21
871.0642371	1.161e-20	2074.164069	1.894e-22	2840.164431	8.305e-21
871.0651788	1.46e-20	2074.165011	2.45e-22	2840.165372	8.732e-21
871.0661204	1.024e-20	2074.165952	2.821e-22	2840.166314	8.802e-21
871.0670621	4.87e-21	2074.166894	3.107e-22	2840.167256	8.553e-21
871.0680037	4.772e-21	2074.167836	3.162e-22	2840.168197	8.146e-21
871.0689453	8.362e-21	2074.168777	2.753e-22	2840.169139	7.77e-21
871.069887	1.019e-20	2074.169719	1.818e-22	2840.17008	7.553e-21
871.0708286	9.073e-21	2074.17066	6.21e-23	2840.171022	7.506e-21
871.0717702	7.552e-21	2074.171602	-3.815e-23	2840.171964	7.537e-21
871.0727119	5.58e-21	2074.172544	-8.392e-23	2840.172905	7.521e-21
871.0736535	1.137e-21	2074.173485	-7.896e-23	2840.173847	7.38e-21
871.0745951	-3.297e-21	2074.174427	-6.673e-23	2840.174789	7.134e-21
871.0755368	-1.687e-21	2074.175369	-1.005e-22	2840.17573	6.902e-21
871.0764784	6.089e-21	2074.17631	-2.019e-22	2840.176672	6.83e-21
871.07742	1.172e-20	2074.177252	-3.365e-22	2840.177614	7.012e-21
871.0783617	9.261e-21	2074.178194	-4.301e-22	2840.178555	7.424e-21
871.0793033	3.351e-21	2074.179135	-4.151e-22	2840.179497	7.927e-21
871.0802449	1.432e-21	2074.180077	-2.818e-22	2840.180438	8.322e-21
871.0811866	2.203e-21	2074.181018	-9.467e-23	2840.18138	8.453e-21
871.0821282	-9.65e-22	2074.18196	3.861e-23	2840.182322	8.28e-21
871.0830698	-7.453e-21	2074.182902	3.181e-23	2840.183263	7.91e-21
871.0840115	-8.789e-21	2074.183843	-1.236e-22	2840.184205	7.547e-21
871.0849531	-1.609e-21	2074.184785	-3.45e-22	2840.185147	7.399e-21
871.0858948	6.396e-21	2074.185727	-5.031e-22	2840.186088	7.577e-21
871.0868364	6.919e-21	2074.186668	-4.977e-22	2840.18703	8.038e-21
871.087778	1.89e-21	2074.18761	-3.171e-22	2840.187972	8.608e-21
871.0887197	-8.236e-22	2074.188551	-4.66e-23	2840.188913	9.067e-21
871.0896613	1.563e-21	2074.189493	1.797e-22	2840.189855	9.248e-21
871.0906029	5.221e-21	2074.190435	2.555e-22	2840.190796	9.116e-21
871.0915446	6.674e-21	2074.191376	1.58e-22	2840.191738	8.784e-21
871.0924862	6.294e-21	2074.192318	-4.624e-23	2840.19268	8.446e-21
871.0934278	5.555e-21	2074.19326	-2.464e-22	2840.193621	8.287e-21
871.0943695	4.915e-21	2074.194201	-3.5e-22	2840.194563	8.387e-21
871.0953111	4.315e-21	2074.195143	-3.199e-22	2840.195505	8.692e-21
871.0962527	2.778e-21	2074.196085	-1.682e-22	2840.196446	9.036e-21
871.0971944	-1.793e-21	2074.197026	8.545e-23	2840.197388	9.23e-21
871.098136	-9.303e-21	2074.197968	4.499e-22	2840.19833	9.147e-21
871.0990776	-1.48e-20	2074.198909	9.642e-22	2840.199271	8.773e-21
871.1000193	-1.288e-20	2074.199851	1.657e-21	2840.200213	8.209e-21
871.1009609	-4.9e-21	2074.200793	2.493e-21	2840.201154	7.604e-21
871.1019025	1.911e-21	2074.201734	3.342e-21	2840.202096	7.089e-21
871.1028442	2.877e-21	2074.202676	4.007e-21	2840.203038	6.717e-21
871.1037858	2.622e-22	2074.203618	4.302e-21	2840.203979	6.457e-21
871.1047275	-1.611e-21	2074.204559	4.136e-21	2840.204921	6.235e-21
871.1056691	-1.547e-21	2074.205501	3.563e-21	2840.205863	5.993e-21
871.1066107	-1.529e-23	2074.206443	2.76e-21	2840.206804	5.732e-21
871.1075524	3.598e-21	2074.207384	1.95e-21	2840.207746	5.523e-21
871.108494	9.044e-21	2074.208326	1.307e-21	2840.208688	5.462e-21
871.1094356	1.285e-20	2074.209267	9.022e-22	2840.209629	5.615e-21
871.1103773	1.153e-20	2074.210209	7.014e-22	2840.210571	5.971e-21
871.1113189	6.376e-21	2074.211151	6.154e-22	2840.211512	6.434e-21
871.1122605	2.383e-21	2074.212092	5.591e-22	2840.212454	6.867e-21
871.1132022	2.462e-21	2074.213034	4.894e-22	2840.213396	7.15e-21
871.1141438	4.848e-21	2074.213976	4.021e-22	2840.214337	7.238e-21
871.1150854	6.02e-21	2074.214917	3.062e-22	2840.215279	7.177e-21
871.1160271	4.493e-21	2074.215859	1.983e-22	2840.216221	7.077e-21
871.1169687	1.554e-21	2074.216801	6.343e-23	2840.217162	7.043e-21
871.1179103	-5.041e-22	2074.217742	-1.049e-22	2840.218104	7.122e-21
871.118852	-3.86e-22	2074.218684	-2.828e-22	2840.219045	7.274e-21
871.1197936	1.557e-21	2074.219625	-4.166e-22	2840.219987	7.395e-21
871.1207353	4.323e-21	2074.220567	-4.5e-22	2840.220929	7.379e-21
871.1216769	7.228e-21	2074.221509	-3.653e-22	2840.22187	7.182e-21
871.1226185	9.144e-21	2074.22245	-2.053e-22	2840.222812	6.861e-21
871.1235602	7.957e-21	2074.223392	-6.039e-23	2840.223754	6.559e-21
871.1245018	3.21e-21	2074.224334	-2.004e-23	2840.224695	6.439e-21
871.1254434	-1.232e-21	2074.225275	-1.221e-22	2840.225637	6.611e-21
871.1263851	-7.055e-22	2074.226217	-3.254e-22	2840.226579	7.065e-21
871.1273267	3.483e-21	2074.227159	-5.323e-22	2840.22752	7.67e-21
871.1282683	4.743e-21	2074.2281	-6.429e-22	2840.228462	8.216e-21
871.12921	4.621e-22	2074.229042	-6.12e-22	2840.229403	8.505e-21
871.1301516	-3.888e-21	2074.229983	-4.744e-22	2840.230345	8.421e-21
871.1310932	-3.131e-21	2074.230925	-3.217e-22	2840.231287	7.987e-21
871.1320349	-1.338e-22	2074.231867	-2.479e-22	2840.232228	7.348e-21
871.1329765	-1.269e-22	2074.232808	-2.958e-22	2840.23317	6.713e-21
871.1339181	-1.286e-21	2074.23375	-4.36e-22	2840.234112	6.279e-21
871.1348598	1.723e-21	2074.234692	-5.881e-22	2840.235053	6.158e-21
871.1358014	7.102e-21	2074.235633	-6.694e-22	2840.235995	6.359e-21
871.136743	7.524e-21	2074.236575	-6.383e-22	2840.236937	6.788e-21
871.1376847	2.623e-21	2074.237517	-5.114e-22	2840.237878	7.302e-21
871.1386263	6.942e-22	2074.238458	-3.444e-22	2840.23882	7.754e-21
871.139568	5.215e-21	2074.2394	-1.976e-22	2840.239761	8.039e-21
871.1405096	8.495e-21	2074.240341	-1.077e-22	2840.240703	8.107e-21
871.1414512	3.747e-21	2074.241283	-7.84e-23	2840.241645	7.969e-21
871.1423929	-4.024e-21	2074.242225	-9.329e-23	2840.242586	7.676e-21
871.1433345	-6.248e-21	2074.243166	-1.347e-22	2840.243528	7.316e-21
871.1442761	-3.619e-21	2074.244108	-1.93e-22	2840.24447	6.994e-21
871.1452178	-2.605e-21	2074.24505	-2.626e-22	2840.245411	6.816e-21
871.1461594	-3.679e-21	2074.245991	-3.334e-22	2840.246353	6.869e-21
871.147101	-2.287e-21	2074.246933	-3.853e-22	2840.247295	7.197e-21
871.1480427	8.746e-22	2074.247875	-3.981e-22	2840.248236	7.782e-21
871.1489843	4.889e-22	2074.248816	-3.665e-22	2840.249178	8.538e-21
871.1499259	-2.881e-21	2074.249758	-3.095e-22	2840.250119	9.337e-21
871.1508676	-2.715e-21	2074.250699	-2.64e-22	2840.251061	1.005e-20
871.1518092	1.852e-21	2074.251641	-2.632e-22	2840.252003	1.06e-20
871.1527508	4.055e-21	2074.252583	-3.147e-22	2840.252944	1.101e-20
871.1536925	1.835e-21	2074.253524	-3.913e-22	2840.253886	1.137e-20
871.1546341	2.169e-21	2074.254466	-4.453e-22	2840.254828	1.183e-20
871.1555757	8.183e-21	2074.255408	-4.377e-22	2840.255769	1.251e-20
871.1565174	1.179e-20	2074.256349	-3.633e-22	2840.256711	1.346e-20
871.157459	6.81e-21	2074.257291	-2.572e-22	2840.257653	1.459e-20
871.1584007	9.601e-22	2074.258232	-1.767e-22	2840.258594	1.572e-20
871.1593423	4.215e-21	2074.259174	-1.678e-22	2840.259536	1.659e-20
871.1602839	1.167e-20	2074.260116	-2.397e-22	2840.260477	1.7e-20
871.1612256	1.021e-20	2074.261057	-3.595e-22	2840.261419	1.683e-20
871.1621672	-3.906e-22	2074.261999	-4.729e-22	2840.262361	1.61e-20
871.1631088	-6.726e-21	2074.262941	-5.354e-22	2840.263302	1.494e-20
871.1640505	-2.495e-21	2074.263882	-5.384e-22	2840.264244	1.357e-20
871.1649921	3.211e-21	2074.264824	-5.117e-22	2840.265186	1.219e-20
871.1659337	2.117e-21	2074.265766	-5.049e-22	2840.266127	1.095e-20
871.1668754	-6.703e-22	2074.266707	-5.547e-22	2840.267069	9.96e-21
871.167817	2.223e-21	2074.267649	-6.502e-22	2840.268011	9.25e-21
871.1687586	6.748e-21	2074.26859	-7.154e-22	2840.268952	8.827e-21
871.1697003	4.761e-21	2074.269532	-6.11e-22	2840.269894	8.68e-21
871.1706419	-1.53e-21	2074.270474	-1.611e-22	2840.270835	8.78e-21
871.1715835	-3.561e-21	2074.271415	8.004e-22	2840.271777	9.075e-21
871.1725252	-1.177e-21	2074.272357	2.367e-21	2840.272719	9.468e-21
871.1734668	-2.144e-21	2074.273299	4.5e-21	2840.27366	9.831e-21
871.1744085	-7.77e-21	2074.27424	6.989e-21	2840.274602	1.003e-20
871.1753501	-9.92e-21	2074.275182	9.464e-21	2840.275544	9.974e-21
871.1762917	-4.339e-21	2074.276124	1.146e-20	2840.276485	9.65e-21
871.1772334	2.632e-21	2074.277065	1.256e-20	2840.277427	9.147e-21
871.178175	4.402e-21	2074.278007	1.252e-20	2840.278369	8.624e-21
871.1791166	3.254e-21	2074.278948	1.137e-20	2840.27931	8.253e-21
871.1800583	3.944e-21	2074.27989	9.406e-21	2840.280252	8.147e-21
871.1809999	5.059e-21	2074.280832	7.117e-21	2840.281193	8.309e-21
871.1819415	3.189e-21	2074.281773	4.979e-21	2840.282135	8.622e-21
871.1828832	5.724e-22	2074.282715	3.321e-21	2840.283077	8.898e-21
871.1838248	1.289e-21	2074.283657	2.235e-21	2840.284018	8.951e-21
871.1847664	3.129e-21	2074.284598	1.606e-21	2840.28496	8.679e-21
871.1857081	6.764e-22	2074.28554	1.211e-21	2840.285902	8.115e-21
871.1866497	-5.066e-21	2074.286482	8.481e-22	2840.286843	7.415e-21
871.1875913	-7.521e-21	2074.287423	4.309e-22	2840.287785	6.805e-21
871.188533	-4.68e-21	2074.288365	-4.504e-24	2840.288726	6.495e-21
871.1894746	-1.351e-21	2074.289306	-3.557e-22	2840.289668	6.594e-21
871.1904162	-4.334e-22	2074.290248	-5.367e-22	2840.29061	7.069e-21
871.1913579	9.983e-22	2074.29119	-5.353e-22	2840.291551	7.757e-21
871.1922995	4.341e-21	2074.292131	-4.12e-22	2840.292493	8.423e-21
871.1932412	4.875e-21	2074.293073	-2.56e-22	2840.293435	8.844e-21
871.1941828	-8.293e-22	2074.294015	-1.305e-22	2840.294376	8.889e-21
871.1951244	-7.767e-21	2074.294956	-4.706e-23	2840.295318	8.56e-21
871.1960661	-8.334e-21	2074.295898	1.976e-23	2840.29626	7.989e-21
871.1970077	-2.362e-21	2074.29684	9.138e-23	2840.297201	7.386e-21
871.1979493	3.618e-21	2074.297781	1.538e-22	2840.298143	6.968e-21
871.198891	5.076e-21	2074.298723	1.607e-22	2840.299084	6.885e-21
871.1998326	2.491e-21	2074.299664	7.028e-23	2840.300026	7.17e-21
871.2007742	-2.787e-21	2074.300606	-1.114e-22	2840.300968	7.738e-21
871.2017159	-9.751e-21	2074.301548	-3.114e-22	2840.301909	8.412e-21
871.2026575	-1.479e-20	2074.302489	-4.168e-22	2840.302851	8.99e-21
871.2035991	-1.339e-20	2074.303431	-3.33e-22	2840.303793	9.312e-21
871.2045408	-6.485e-21	2074.304373	-3.879e-23	2840.304734	9.312e-21
871.2054824	-7.215e-22	2074.305314	3.921e-22	2840.305676	9.038e-21
871.206424	-3.02e-23	2074.306256	8.231e-22	2840.306618	8.628e-21
871.2073657	-1.18e-21	2074.307198	1.119e-21	2840.307559	8.251e-21
871.2083073	-4.399e-22	2074.308139	1.207e-21	2840.308501	8.043e-21
871.2092489	-2.224e-22	2074.309081	1.106e-21	2840.309442	8.049e-21
871.2101906	-4.413e-21	2074.310022	8.973e-22	2840.310384	8.204e-21
871.2111322	-1.012e-20	2074.310964	6.764e-22	2840.311326	8.364e-21
871.2120739	-1.024e-20	2074.311906	4.973e-22	2840.312267	8.366e-21
871.2130155	-3.918e-21	2074.312847	3.558e-22	2840.313209	8.101e-21
871.2139571	1.195e-21	2074.313789	2.103e-22	2840.314151	7.571e-21
871.2148988	-8.725e-22	2074.314731	2.583e-23	2840.315092	6.891e-21
871.2158404	-6.434e-21	2074.315672	-1.907e-22	2840.316034	6.254e-21
871.216782	-7.955e-21	2074.316614	-3.865e-22	2840.316976	5.852e-21
871.2177237	-4.9e-21	2074.317556	-4.916e-22	2840.317917	5.798e-21
871.2186653	-4.039e-21	2074.318497	-4.638e-22	2840.318859	6.084e-21
871.2196069	-9.214e-21	2074.319439	-3.185e-22	2840.3198	6.582e-21
871.2205486	-1.536e-20	2074.32038	-1.293e-22	2840.320742	7.104e-21
871.2214902	-1.523e-20	2074.321322	8.135e-24	2840.321684	7.479e-21
871.2224318	-9.109e-21	2074.322264	2.16e-23	2840.322625	7.622e-21
871.2233735	-3.856e-21	2074.323205	-1.006e-22	2840.323567	7.56e-21
871.2243151	-2.865e-21	2074.324147	-3.071e-22	2840.324509	7.406e-21
871.2252567	-1.638e-21	2074.325089	-5.107e-22	2840.32545	7.293e-21
871.2261984	4.194e-21	2074.32603	-6.325e-22	2840.326392	7.301e-21
871.22714	1.028e-20	2074.326972	-6.384e-22	2840.327334	7.42e-21
871.2280817	8.14e-21	2074.327913	-5.502e-22	2840.328275	7.557e-21
871.2290233	-2.588e-21	2074.328855	-4.289e-22	2840.329217	7.588e-21
871.2299649	-1.229e-20	2074.329797	-3.401e-22	2840.330158	7.43e-21
871.2309066	-1.338e-20	2074.330738	-3.221e-22	2840.3311	7.092e-21
871.2318482	-8.769e-21	2074.33168	-3.718e-22	2840.332042	6.68e-21
871.2327898	-5.378e-21	2074.332622	-4.541e-22	2840.332983	6.352e-21
871.2337315	-3.933e-21	2074.333563	-5.246e-22	2840.333925	6.242e-21
871.2346731	-9.577e-22	2074.334505	-5.532e-22	2840.334867	6.395e-21
871.2356147	1.865e-21	2074.335447	-5.336e-22	2840.335808	6.741e-21
871.2365564	-1.73e-21	2074.336388	-4.783e-22	2840.33675	7.121e-21
871.237498	-1.163e-20	2074.33733	-4.052e-22	2840.337692	7.363e-21
871.2384396	-1.826e-20	2074.338271	-3.267e-22	2840.338633	7.357e-21
871.2393813	-1.435e-20	2074.339213	-2.509e-22	2840.339575	7.112e-21
871.2403229	-4.987e-21	2074.340155	-1.904e-22	2840.340516	6.749e-21
871.2412645	-1.122e-21	2074.341096	-1.666e-22	2840.341458	6.447e-21
871.2422062	-5.364e-21	2074.342038	-1.97e-22	2840.3424	6.363e-21
871.2431478	-9.622e-21	2074.34298	-2.659e-22	2840.343341	6.557e-21
871.2440894	-6.638e-21	2074.343921	-2.933e-22	2840.344283	6.966e-21
871.2450311	1.033e-21	2074.344863	-1.263e-22	2840.345225	7.431e-21
871.2459727	5.21e-21	2074.345805	4.245e-22	2840.346166	7.768e-21
871.2469144	2.443e-21	2074.346746	1.507e-21	2840.347108	7.842e-21
871.247856	-2.547e-21	2074.347688	3.133e-21	2840.348049	7.629e-21
871.2487976	-3.606e-21	2074.348629	5.118e-21	2840.348991	7.222e-21
871.2497393	-9.573e-22	2074.349571	7.096e-21	2840.349933	6.79e-21
871.2506809	-2.427e-22	2074.350513	8.613e-21	2840.350874	6.514e-21
871.2516225	-4e-21	2074.351454	9.284e-21	2840.351816	6.522e-21
871.2525642	-7.417e-21	2074.352396	8.945e-21	2840.352758	6.84e-21
871.2535058	-5.553e-21	2074.353338	7.712e-21	2840.353699	7.396e-21
871.2544474	-1.902e-21	2074.354279	5.942e-21	2840.354641	8.044e-21
871.2553891	-3.874e-21	2074.355221	4.087e-21	2840.355583	8.614e-21
871.2563307	-1.026e-20	2074.356163	2.523e-21	2840.356524	8.956e-21
871.2572723	-1.128e-20	2074.357104	1.443e-21	2840.357466	8.981e-21
871.258214	-3.858e-21	2074.358046	8.244e-22	2840.358407	8.678e-21
871.2591556	1.585e-21	2074.358987	5.097e-22	2840.359349	8.112e-21
871.2600972	-3.558e-21	2074.359929	3.161e-22	2840.360291	7.409e-21
871.2610389	-1.141e-20	2074.360871	1.329e-22	2840.361232	6.728e-21
871.2619805	-9.058e-21	2074.361812	-4.578e-23	2840.362174	6.222e-21
871.2629221	3.337e-22	2074.362754	-1.583e-22	2840.363116	5.995e-21
871.2638638	1.097e-21	2074.363696	-1.466e-22	2840.364057	6.07e-21
871.2648054	-1.04e-20	2074.364637	-1.333e-23	2840.364999	6.376e-21
871.2657471	-1.948e-20	2074.365579	1.703e-22	2840.365941	6.763e-21
871.2666887	-1.59e-20	2074.366521	3.022e-22	2840.366882	7.055e-21
871.2676303	-8.424e-21	2074.367462	3.088e-22	2840.367824	7.11e-21
871.268572	-8.555e-21	2074.368404	1.843e-22	2840.368765	6.885e-21
871.2695136	-1.147e-20	2074.369345	-1.03e-23	2840.369707	6.452e-21
871.2704552	-6.184e-21	2074.370287	-1.844e-22	2840.370649	5.985e-21
871.2713969	3.773e-21	2074.371229	-2.669e-22	2840.37159	5.679e-21
871.2723385	5.262e-21	2074.37217	-2.388e-22	2840.372532	5.678e-21
871.2732801	-2.431e-21	2074.373112	-1.343e-22	2840.373474	5.997e-21
871.2742218	-6.726e-21	2074.374054	-1.618e-23	2840.374415	6.522e-21
871.2751634	-3.439e-21	2074.374995	5.897e-23	2840.375357	7.045e-21
871.276105	-3.371e-21	2074.375937	6.233e-23	2840.376299	7.365e-21
871.2770467	-1.281e-20	2074.376879	1.057e-24	2840.37724	7.382e-21
871.2779883	-2.152e-20	2074.37782	-9.329e-23	2840.378182	7.145e-21
871.2789299	-1.858e-20	2074.378762	-1.801e-22	2840.379123	6.844e-21
871.2798716	-8.962e-21	2074.379703	-2.249e-22	2840.380065	6.721e-21
871.2808132	-4.673e-21	2074.380645	-2.103e-22	2840.381007	6.959e-21
871.2817548	-7.052e-21	2074.381587	-1.421e-22	2840.381948	7.589e-21
871.2826965	-8.643e-21	2074.382528	-4.743e-23	2840.38289	8.457e-21
871.2836381	-7.453e-21	2074.38347	3.355e-23	2840.383832	9.281e-21
871.2845798	-7.832e-21	2074.384412	6.678e-23	2840.384773	9.763e-21
871.2855214	-9.849e-21	2074.385353	4.155e-23	2840.385715	9.713e-21
871.286463	-8.645e-21	2074.386295	-1.875e-23	2840.386657	9.139e-21
871.2874047	-4.166e-21	2074.387236	-6.756e-23	2840.387598	8.247e-21
871.2883463	-2.173e-21	2074.388178	-6.195e-23	2840.38854	7.362e-21
871.2892879	-4.664e-21	2074.38912	7.951e-24	2840.389481	6.797e-21
871.2902296	-7.388e-21	2074.390061	1.051e-22	2840.390423	6.728e-21
871.2911712	-8.071e-21	2074.391003	1.629e-22	2840.391365	7.135e-21
871.2921128	-9.319e-21	2074.391945	1.265e-22	2840.392306	7.813e-21
871.2930545	-1.183e-20	2074.392886	-6.986e-24	2840.393248	8.467e-21
871.2939961	-1.235e-20	2074.393828	-1.744e-22	2840.39419	8.83e-21
871.2949377	-1.059e-20	2074.39477	-2.765e-22	2840.395131	8.764e-21
871.2958794	-1.065e-20	2074.395711	-2.363e-22	2840.396073	8.305e-21
871.296821	-1.299e-20	2074.396653	-5.157e-23	2840.397015	7.627e-21
871.2977626	-1.236e-20	2074.397594	1.932e-22	2840.397956	6.962e-21
871.2987043	-7.32e-21	2074.398536	3.672e-22	2840.398898	6.506e-21
871.2996459	-3.815e-21	2074.399478	3.682e-22	2840.399839	6.349e-21
871.3005876	-4.991e-21	2074.400419	1.835e-22	2840.400781	6.463e-21
871.3015292	-5.509e-21	2074.401361	-9.899e-23	2840.401723	6.734e-21
871.3024708	-2.348e-21	2074.402303	-3.418e-22	2840.402664	7.023e-21
871.3034125	-2.48e-21	2074.403244	-4.386e-22	2840.403606	7.227e-21
871.3043541	-1.046e-20	2074.404186	-3.729e-22	2840.404548	7.31e-21
871.3052957	-1.605e-20	2074.405128	-2.156e-22	2840.405489	7.3e-21
871.3062374	-7.156e-21	2074.406069	-5.984e-23	2840.406431	7.26e-21
871.307179	9.15e-21	2074.407011	6.683e-23	2840.407373	7.252e-21
871.3081206	1.292e-20	2074.407952	2.527e-22	2840.408314	7.312e-21
871.3090623	-5.416e-22	2074.408894	6.757e-22	2840.409256	7.442e-21
871.3100039	-1.38e-20	2074.409836	1.504e-21	2840.410197	7.624e-21
871.3109455	-1.324e-20	2074.410777	2.777e-21	2840.411139	7.834e-21
871.3118872	-6.897e-21	2074.411719	4.34e-21	2840.412081	8.052e-21
871.3128288	-8.53e-21	2074.412661	5.863e-21	2840.413022	8.268e-21
871.3137704	-1.537e-20	2074.413602	6.96e-21	2840.413964	8.466e-21
871.3147121	-1.48e-20	2074.414544	7.338e-21	2840.414906	8.623e-21
871.3156537	-6.356e-21	2074.415486	6.916e-21	2840.415847	8.702e-21
871.3165953	-2.447e-21	2074.416427	5.849e-21	2840.416789	8.671e-21
871.317537	-8.15e-21	2074.417369	4.448e-21	2840.41773	8.514e-21
871.3184786	-1.356e-20	2074.41831	3.057e-21	2840.418672	8.252e-21
871.3194203	-9.855e-21	2074.419252	1.925e-21	2840.419614	7.946e-21
871.3203619	-2.152e-21	2074.420194	1.155e-21	2840.420555	7.686e-21
871.3213035	-7.812e-22	2074.421135	7.063e-22	2840.421497	7.561e-21
871.3222452	-6.753e-21	2074.422077	4.615e-22	2840.422439	7.63e-21
871.3231868	-1.274e-20	2074.423019	2.936e-22	2840.42338	7.902e-21
871.3241284	-1.397e-20	2074.42396	1.187e-22	2840.424322	8.32e-21
871.3250701	-1.134e-20	2074.424902	-8.714e-23	2840.425264	8.784e-21
871.3260117	-6.539e-21	2074.425844	-3.001e-22	2840.426205	9.181e-21
871.3269533	-8.989e-22	2074.426785	-4.733e-22	2840.427147	9.42e-21
871.327895	1.739e-21	2074.427727	-5.65e-22	2840.428088	9.463e-21
871.3288366	-2.804e-21	2074.428668	-5.569e-22	2840.42903	9.343e-21
871.3297782	-1.252e-20	2074.42961	-4.643e-22	2840.429972	9.142e-21
871.3307199	-1.958e-20	2074.430552	-3.337e-22	2840.430913	8.969e-21
871.3316615	-1.912e-20	2074.431493	-2.251e-22	2840.431855	8.908e-21
871.3326031	-1.395e-20	2074.432435	-1.873e-22	2840.432797	8.992e-21
871.3335448	-9.152e-21	2074.433377	-2.33e-22	2840.433738	9.176e-21
871.3344864	-5.759e-21	2074.434318	-3.31e-22	2840.43468	9.362e-21
871.335428	-2.958e-21	2074.43526	-4.2e-22	2840.435622	9.429e-21
871.3363697	-2.873e-21	2074.436202	-4.412e-22	2840.436563	9.292e-21
871.3373113	-7.885e-21	2074.437143	-3.739e-22	2840.437505	8.941e-21
871.338253	-1.462e-20	2074.438085	-2.483e-22	2840.438446	8.462e-21
871.3391946	-1.647e-20	2074.439026	-1.304e-22	2840.439388	8.007e-21
871.3401362	-1.27e-20	2074.439968	-8.199e-23	2840.44033	7.743e-21
871.3410779	-9.529e-21	2074.44091	-1.233e-22	2840.441271	7.777e-21
871.3420195	-1.032e-20	2074.441851	-2.201e-22	2840.442213	8.105e-21
871.3429611	-1.03e-20	2074.442793	-3.059e-22	2840.443155	8.597e-21
871.3439028	-5.346e-21	2074.443735	-3.255e-22	2840.444096	9.036e-21
871.3448444	-6.7e-22	2074.444676	-2.723e-22	2840.445038	9.197e-21
871.345786	-3.442e-21	2074.445618	-1.929e-22	2840.44598	8.94e-21
871.3467277	-9.873e-21	2074.44656	-1.565e-22	2840.446921	8.277e-21
871.3476693	-9.165e-21	2074.447501	-2.08e-22	2840.447863	7.372e-21
871.3486109	-5.232e-22	2074.448443	-3.369e-22	2840.448804	6.496e-21
871.3495526	3.727e-21	2074.449384	-4.807e-22	2840.449746	5.926e-21
871.3504942	-3.987e-21	2074.450326	-5.644e-22	2840.450688	5.844e-21
871.3514358	-1.457e-20	2074.451268	-5.481e-22	2840.451629	6.271e-21
871.3523775	-1.591e-20	2074.452209	-4.522e-22	2840.452571	7.066e-21
871.3533191	-1.067e-20	2074.453151	-3.44e-22	2840.453513	7.98e-21
871.3542608	-1.039e-20	2074.454093	-2.941e-22	2840.454454	8.756e-21
871.3552024	-1.604e-20	2074.455034	-3.323e-22	2840.455396	9.214e-21
871.356144	-1.691e-20	2074.455976	-4.321e-22	2840.456338	9.301e-21
871.3570857	-9.197e-21	2074.456917	-5.289e-22	2840.457279	9.088e-21
871.3580273	-3.009e-21	2074.457859	-5.656e-22	2840.458221	8.713e-21
871.3589689	-6.619e-21	2074.458801	-5.247e-22	2840.459162	8.312e-21
871.3599106	-1.375e-20	2074.459742	-4.36e-22	2840.460104	7.968e-21
871.3608522	-1.421e-20	2074.460684	-3.502e-22	2840.461046	7.69e-21
871.3617938	-9.17e-21	2074.461626	-3.02e-22	2840.461987	7.446e-21
871.3627355	-7.052e-21	2074.462567	-2.879e-22	2840.462929	7.202e-21
871.3636771	-9.483e-21	2074.463509	-2.764e-22	2840.463871	6.961e-21
871.3646187	-1.107e-20	2074.464451	-2.359e-22	2840.464812	6.765e-21
871.3655604	-1.05e-20	2074.465392	-1.645e-22	2840.465754	6.674e-21
871.366502	-1.18e-20	2074.466334	-9.495e-23	2840.466696	6.725e-21
871.3674436	-1.461e-20	2074.467275	-7.326e-23	2840.467637	6.899e-21
871.3683853	-1.277e-20	2074.468217	-1.261e-22	2840.468579	7.121e-21
871.3693269	-4.798e-21	2074.469159	-2.407e-22	2840.46952	7.293e-21
871.3702685	1.956e-21	2074.4701	-3.714e-22	2840.470462	7.341e-21
871.3712102	1.061e-21	2074.471042	-4.685e-22	2840.471404	7.255e-21
871.3721518	-5.085e-21	2074.471984	-5.089e-22	2840.472345	7.095e-21
871.3730935	-1.069e-20	2074.472925	-5.034e-22	2840.473287	6.965e-21
871.3740351	-1.398e-20	2074.473867	-4.807e-22	2840.474229	6.956e-21
871.3749767	-1.507e-20	2074.474809	-4.58e-22	2840.47517	7.104e-21
871.3759184	-1.241e-20	2074.47575	-4.251e-22	2840.476112	7.367e-21
871.37686	-6.385e-21	2074.476692	-3.545e-22	2840.477054	7.651e-21
871.3778016	-2.247e-21	2074.477633	-2.307e-22	2840.477995	7.853e-21
871.3787433	-3.493e-21	2074.478575	-7.326e-23	2840.478937	7.921e-21
871.3796849	-6.073e-21	2074.479517	7.313e-23	2840.479878	7.872e-21
871.3806265	-5.405e-21	2074.480458	1.839e-22	2840.48082	7.782e-21
871.3815682	-5.354e-21	2074.4814	3.104e-22	2840.481762	7.733e-21
871.3825098	-1.217e-20	2074.482342	6.055e-22	2840.482703	7.761e-21
871.3834514	-2.159e-20	2074.483283	1.285e-21	2840.483645	7.833e-21
871.3843931	-2.196e-20	2074.484225	2.529e-21	2840.484587	7.853e-21
871.3853347	-1.126e-20	2074.485167	4.361e-21	2840.485528	7.724e-21
871.3862763	-1.797e-21	2074.486108	6.575e-21	2840.48647	7.404e-21
871.387218	-3.741e-21	2074.48705	8.746e-21	2840.487411	6.951e-21
871.3881596	-1.14e-20	2074.487991	1.035e-20	2840.488353	6.51e-21
871.3891012	-1.271e-20	2074.488933	1.096e-20	2840.489295	6.258e-21
871.3900429	-6.654e-21	2074.489875	1.038e-20	2840.490236	6.322e-21
871.3909845	-3.216e-21	2074.490816	8.761e-21	2840.491178	6.723e-21
871.3919262	-8.289e-21	2074.491758	6.508e-21	2840.49212	7.357e-21
871.3928678	-1.617e-20	2074.4927	4.152e-21	2840.493061	8.052e-21
871.3938094	-1.806e-20	2074.493641	2.154e-21	2840.494003	8.644e-21
871.3947511	-1.237e-20	2074.494583	7.742e-22	2840.494945	9.065e-21
871.3956927	-5.03e-21	2074.495525	3.64e-23	2840.495886	9.37e-21
871.3966343	-3.035e-21	2074.496466	-2.192e-22	2840.496828	9.711e-21
871.397576	-8.4e-21	2074.497408	-2.26e-22	2840.497769	1.025e-20
871.3985176	-1.601e-20	2074.498349	-1.824e-22	2840.498711	1.105e-20
871.3994592	-1.75e-20	2074.499291	-1.887e-22	2840.499653	1.204e-20
871.4004009	-1.018e-20	2074.500233	-2.447e-22	2840.500594	1.302e-20
871.4013425	-1.636e-21	2074.501174	-2.96e-22	2840.501536	1.37e-20
871.4022841	-1.762e-21	2074.502116	-2.909e-22	2840.502478	1.387e-20
871.4032258	-1.023e-20	2074.503058	-2.179e-22	2840.503419	1.346e-20
871.4041674	-1.73e-20	2074.503999	-1.095e-22	2840.504361	1.258e-20
871.405109	-1.762e-20	2074.504941	-1.655e-23	2840.505303	1.148e-20
871.4060507	-1.63e-20	2074.505883	2.335e-23	2840.506244	1.044e-20
871.4069923	-1.871e-20	2074.506824	4.688e-24	2840.507186	9.663e-21
871.4079339	-2.123e-20	2074.507766	-4.982e-23	2840.508127	9.21e-21
871.4088756	-1.817e-20	2074.508707	-1.104e-22	2840.509069	8.994e-21
871.4098172	-1.246e-20	2074.509649	-1.601e-22	2840.510011	8.846e-21
871.4107589	-1.113e-20	2074.510591	-2.035e-22	2840.510952	8.618e-21
871.4117005	-1.285e-20	2074.511532	-2.564e-22	2840.511894	8.252e-21
871.4126421	-1.012e-20	2074.512474	-3.273e-22	2840.512836	7.812e-21
871.4135838	-3.498e-21	2074.513416	-4.038e-22	2840.513777	7.439e-21
871.4145254	-3.225e-21	2074.514357	-4.574e-22	2840.514719	7.27e-21
871.415467	-1.272e-20	2074.515299	-4.6e-22	2840.515661	7.364e-21
871.4164087	-2.044e-20	2074.516241	-4.075e-22	2840.516602	7.666e-21
871.4173503	-1.548e-20	2074.517182	-3.267e-22	2840.517544	8.031e-21
871.4182919	-4.028e-21	2074.518124	-2.646e-22	2840.518485	8.292e-21
871.4192336	-1.004e-21	2074.519065	-2.609e-22	2840.519427	8.342e-21
871.4201752	-9.021e-21	2074.520007	-3.234e-22	2840.520369	8.182e-21
871.4211168	-1.601e-20	2074.520949	-4.209e-22	2840.52131	7.917e-21
871.4220585	-1.348e-20	2074.52189	-5.024e-22	2840.522252	7.696e-21
871.4230001	-6.64e-21	2074.522832	-5.287e-22	2840.523194	7.641e-21
871.4239417	-4.089e-21	2074.523774	-4.995e-22	2840.524135	7.78e-21
871.4248834	-5.854e-21	2074.524715	-4.543e-22	2840.525077	8.037e-21
871.425825	-6.942e-21	2074.525657	-4.459e-22	2840.526019	8.267e-21
871.4267667	-6.689e-21	2074.526598	-5.06e-22	2840.52696	8.328e-21
871.4277083	-8.362e-21	2074.52754	-6.181e-22	2840.527902	8.151e-21
871.4286499	-1.253e-20	2074.528482	-7.261e-22	2840.528843	7.769e-21
871.4295916	-1.593e-20	2074.529423	-7.652e-22	2840.529785	7.311e-21
871.4305332	-1.561e-20	2074.530365	-7.052e-22	2840.530727	6.936e-21
871.4314748	-1.134e-20	2074.531307	-5.701e-22	2840.531668	6.772e-21
871.4324165	-6.102e-21	2074.532248	-4.286e-22	2840.53261	6.859e-21
871.4333581	-5.845e-21	2074.53319	-3.534e-22	2840.533552	7.139e-21
871.4342997	-1.426e-20	2074.534132	-3.787e-22	2840.534493	7.487e-21
871.4352414	-2.504e-20	2074.535073	-4.819e-22	2840.535435	7.765e-21
871.436183	-2.548e-20	2074.536015	-5.996e-22	2840.536377	7.877e-21
871.4371246	-1.302e-20	2074.536956	-6.68e-22	2840.537318	7.803e-21
871.4380663	-2.391e-21	2074.537898	-6.607e-22	2840.53826	7.593e-21
871.4390079	-7.651e-21	2074.53884	-6.007e-22	2840.539201	7.342e-21
871.4399495	-2.147e-20	2074.539781	-5.395e-22	2840.540143	7.142e-21
871.4408912	-2.465e-20	2074.540723	-5.203e-22	2840.541085	7.05e-21
871.4418328	-1.383e-20	2074.541665	-5.5e-22	2840.542026	7.071e-21
871.4427744	-5.806e-21	2074.542606	-5.97e-22	2840.542968	7.166e-21
871.4437161	-1.156e-20	2074.543548	-6.179e-22	2840.54391	7.27e-21
871.4446577	-2.045e-20	2074.54449	-5.883e-22	2840.544851	7.321e-21
871.4455994	-1.874e-20	2074.545431	-5.193e-22	2840.545793	7.284e-21
871.446541	-1.115e-20	2074.546373	-4.461e-22	2840.546734	7.153e-21
871.4474826	-1.125e-20	2074.547314	-4.019e-22	2840.547676	6.959e-21
871.4484243	-1.863e-20	2074.548256	-3.921e-22	2840.548618	6.755e-21
871.4493659	-2.054e-20	2074.549198	-3.954e-22	2840.549559	6.597e-21
871.4503075	-1.349e-20	2074.550139	-3.849e-22	2840.550501	6.531e-21
871.4512492	-8.135e-21	2074.551081	-3.548e-22	2840.551443	6.572e-21
871.4521908	-1.131e-20	2074.552023	-3.326e-22	2840.552384	6.701e-21
871.4531324	-1.626e-20	2074.552964	-3.594e-22	2840.553326	6.862e-21
871.4540741	-1.552e-20	2074.553906	-4.574e-22	2840.554268	6.983e-21
871.4550157	-1.24e-20	2074.554848	-6e-22	2840.555209	6.999e-21
871.4559573	-1.31e-20	2074.555789	-7.161e-22	2840.556151	6.88e-21
871.456899	-1.583e-20	2074.556731	-7.251e-22	2840.557092	6.654e-21
871.4578406	-1.514e-20	2074.557672	-5.855e-22	2840.558034	6.401e-21
871.4587822	-1.165e-20	2074.558614	-3.263e-22	2840.558976	6.231e-21
871.4597239	-9.915e-21	2074.559556	-3.686e-23	2840.559917	6.245e-21
871.4606655	-1.056e-20	2074.560497	1.76e-22	2840.560859	6.493e-21
871.4616071	-1.108e-20	2074.561439	2.455e-22	2840.561801	6.946e-21
871.4625488	-1.167e-20	2074.562381	1.751e-22	2840.562742	7.502e-21
871.4634904	-1.421e-20	2074.563322	2.946e-23	2840.563684	8.011e-21
871.4644321	-1.732e-20	2074.564264	-1.097e-22	2840.564626	8.333e-21
871.4653737	-1.786e-20	2074.565206	-1.918e-22	2840.565567	8.379e-21
871.4663153	-1.574e-20	2074.566147	-2.19e-22	2840.566509	8.141e-21
871.467257	-1.306e-20	2074.567089	-2.32e-22	2840.56745	7.692e-21
871.4681986	-1.066e-20	2074.56803	-2.72e-22	2840.568392	7.152e-21
871.4691402	-9.661e-21	2074.568972	-3.464e-22	2840.569334	6.645e-21
871.4700819	-1.322e-20	2074.569914	-4.238e-22	2840.570275	6.267e-21
871.4710235	-2.115e-20	2074.570855	-4.597e-22	2840.571217	6.059e-21
871.4719651	-2.609e-20	2074.571797	-4.326e-22	2840.572159	6.021e-21
871.4729068	-2.183e-20	2074.572739	-3.645e-22	2840.5731	6.118e-21
871.4738484	-1.309e-20	2074.57368	-3.097e-22	2840.574042	6.307e-21
871.47479	-9.639e-21	2074.574622	-3.213e-22	2840.574984	6.541e-21
871.4757317	-1.248e-20	2074.575564	-4.144e-22	2840.575925	6.769e-21
871.4766733	-1.455e-20	2074.576505	-5.538e-22	2840.576867	6.933e-21
871.4776149	-1.412e-20	2074.577447	-6.751e-22	2840.577808	6.965e-21
871.4785566	-1.659e-20	2074.578388	-7.208e-22	2840.57875	6.808e-21
871.4794982	-2.178e-20	2074.57933	-6.726e-22	2840.579692	6.439e-21
871.4804399	-2.092e-20	2074.580272	-5.556e-22	2840.580633	5.894e-21
871.4813815	-1.108e-20	2074.581213	-4.179e-22	2840.581575	5.274e-21
871.4823231	-2.174e-21	2074.582155	-2.98e-22	2840.582517	4.728e-21
871.4832648	-2.733e-21	2074.583097	-2.072e-22	2840.583458	4.405e-21
871.4842064	-7.394e-21	2074.584038	-1.334e-22	2840.5844	4.399e-21
871.485148	-7.267e-21	2074.58498	-6.223e-23	2840.585342	4.711e-21
871.4860897	-4.636e-21	2074.585921	1.609e-24	2840.586283	5.241e-21
871.4870313	-6.828e-21	2074.586863	3.323e-23	2840.587225	5.829e-21
871.4879729	-1.162e-20	2074.587805	5.883e-24	2840.588166	6.309e-21
871.4889146	-1.109e-20	2074.588746	-8.438e-23	2840.589108	6.58e-21
871.4898562	-6.669e-21	2074.589688	-2.067e-22	2840.59005	6.643e-21
871.4907978	-7.387e-21	2074.59063	-3.086e-22	2840.590991	6.588e-21
871.4917395	-1.362e-20	2074.591571	-3.452e-22	2840.591933	6.557e-21
871.4926811	-1.563e-20	2074.592513	-3.078e-22	2840.592875	6.668e-21
871.4936227	-1.051e-20	2074.593455	-2.311e-22	2840.593816	6.959e-21
871.4945644	-8.045e-21	2074.594396	-1.728e-22	2840.594758	7.37e-21
871.495506	-1.452e-20	2074.595338	-1.785e-22	2840.5957	7.765e-21
871.4964476	-2.164e-20	2074.596279	-2.534e-22	2840.596641	7.995e-21
871.4973893	-1.921e-20	2074.597221	-3.602e-22	2840.597583	7.961e-21
871.4983309	-1.059e-20	2074.598163	-4.427e-22	2840.598524	7.66e-21
871.4992726	-6.882e-21	2074.599104	-4.599e-22	2840.599466	7.189e-21
871.5002142	-1.123e-20	2074.600046	-4.1e-22	2840.600408	6.699e-21
871.5011558	-1.719e-20	2074.600988	-3.291e-22	2840.601349	6.336e-21
871.5020975	-1.929e-20	2074.601929	-2.65e-22	2840.602291	6.184e-21
871.5030391	-1.731e-20	2074.602871	-2.475e-22	2840.603233	6.233e-21
871.5039807	-1.239e-20	2074.603813	-2.71e-22	2840.604174	6.4e-21
871.5049224	-6.339e-21	2074.604754	-3.003e-22	2840.605116	6.571e-21
871.505864	-3.453e-21	2074.605696	-2.971e-22	2840.606058	6.659e-21
871.5068056	-6.278e-21	2074.606637	-2.463e-22	2840.606999	6.647e-21
871.5077473	-1.061e-20	2074.607579	-1.675e-22	2840.607941	6.598e-21
871.5086889	-1.057e-20	2074.608521	-1.048e-22	2840.608882	6.627e-21
871.5096305	-7.166e-21	2074.609462	-9.991e-23	2840.609824	6.849e-21
871.5105722	-5.956e-21	2074.610404	-1.672e-22	2840.610766	7.333e-21
871.5115138	-7.635e-21	2074.611346	-2.842e-22	2840.611707	8.069e-21
871.5124554	-8.211e-21	2074.612287	-4.021e-22	2840.612649	8.962e-21
871.5133971	-7.545e-21	2074.613229	-4.724e-22	2840.613591	9.873e-21
871.5143387	-9.494e-21	2074.614171	-4.714e-22	2840.614532	1.065e-20
871.5152803	-1.312e-20	2074.615112	-4.107e-22	2840.615474	1.12e-20
871.516222	-1.26e-20	2074.616054	-3.287e-22	2840.616415	1.148e-20
871.5171636	-8.164e-21	2074.616995	-2.689e-22	2840.617357	1.152e-20
871.5181053	-8.024e-21	2074.617937	-2.549e-22	2840.618299	1.141e-20
871.5190469	-1.517e-20	2074.618879	-2.797e-22	2840.61924	1.124e-20
871.5199885	-2.063e-20	2074.61982	-3.106e-22	2840.620182	1.106e-20
871.5209302	-1.658e-20	2074.620762	-3.121e-22	2840.621124	1.09e-20
871.5218718	-8.992e-21	2074.621704	-2.688e-22	2840.622065	1.072e-20
871.5228134	-8.754e-21	2074.622645	-1.982e-22	2840.623007	1.043e-20
871.5237551	-1.473e-20	2074.623587	-1.41e-22	2840.623949	9.996e-21
871.5246967	-1.572e-20	2074.624529	-1.358e-22	2840.62489	9.38e-21
871.5256383	-7.561e-21	2074.62547	-1.917e-22	2840.625832	8.627e-21
871.52658	1.393e-21	2074.626412	-2.742e-22	2840.626773	7.838e-21
871.5275216	2.965e-21	2074.627353	-3.196e-22	2840.627715	7.151e-21
871.5284632	-8.236e-22	2074.628295	-2.709e-22	2840.628657	6.695e-21
871.5294049	-3.773e-21	2074.629237	-1.17e-22	2840.629598	6.546e-21
871.5303465	-4.857e-21	2074.630178	9.151e-23	2840.63054	6.695e-21
871.5312881	-6.879e-21	2074.63112	2.598e-22	2840.631482	7.054e-21
871.5322298	-1.006e-20	2074.632062	3e-22	2840.632423	7.48e-21
871.5331714	-1.179e-20	2074.633003	1.837e-22	2840.633365	7.832e-21
871.5341131	-1.104e-20	2074.633945	-3.447e-23	2840.634307	8.018e-21
871.5350547	-9.435e-21	2074.634887	-2.392e-22	2840.635248	8.032e-21
871.5359963	-8.785e-21	2074.635828	-3.195e-22	2840.63619	7.95e-21
871.536938	-9.762e-21	2074.63677	-2.321e-22	2840.637131	7.893e-21
871.5378796	-1.217e-20	2074.637711	-3.162e-23	2840.638073	7.974e-21
871.5388212	-1.47e-20	2074.638653	1.608e-22	2840.639015	8.238e-21
871.5397629	-1.522e-20	2074.639595	2.348e-22	2840.639956	8.642e-21
871.5407045	-1.298e-20	2074.640536	1.686e-22	2840.640898	9.059e-21
871.5416461	-9.983e-21	2074.641478	6.472e-23	2840.64184	9.333e-21
871.5425878	-9.039e-21	2074.64242	1.096e-22	2840.642781	9.331e-21
871.5435294	-1.071e-20	2074.643361	4.805e-22	2840.643723	9.003e-21
871.544471	-1.292e-20	2074.644303	1.244e-21	2840.644665	8.401e-21
871.5454127	-1.33e-20	2074.645245	2.304e-21	2840.645606	7.657e-21
871.5463543	-1.137e-20	2074.646186	3.424e-21	2840.646548	6.942e-21
871.5472959	-9.024e-21	2074.647128	4.321e-21	2840.647489	6.4e-21
871.5482376	-8.638e-21	2074.648069	4.77e-21	2840.648431	6.112e-21
871.5491792	-1.034e-20	2074.649011	4.685e-21	2840.649373	6.079e-21
871.5501208	-1.183e-20	2074.649953	4.139e-21	2840.650314	6.241e-21
871.5510625	-1.178e-20	2074.650894	3.323e-21	2840.651256	6.517e-21
871.5520041	-1.194e-20	2074.651836	2.48e-21	2840.652198	6.836e-21
871.5529458	-1.374e-20	2074.652778	1.853e-21	2840.653139	7.16e-21
871.5538874	-1.468e-20	2074.653719	1.64e-21	2840.654081	7.479e-21
871.554829	-1.173e-20	2074.654661	1.966e-21	2840.655023	7.794e-21
871.5557707	-7.426e-21	2074.655602	2.855e-21	2840.655964	8.086e-21
871.5567123	-7.446e-21	2074.656544	4.195e-21	2840.656906	8.315e-21
871.5576539	-1.144e-20	2074.657486	5.728e-21	2840.657847	8.424e-21
871.5585956	-1.225e-20	2074.658427	7.087e-21	2840.658789	8.366e-21
871.5595372	-6.769e-21	2074.659369	7.895e-21	2840.659731	8.133e-21
871.5604788	-2.044e-21	2074.660311	7.895e-21	2840.660672	7.773e-21
871.5614205	-5.752e-21	2074.661252	7.052e-21	2840.661614	7.381e-21
871.5623621	-1.485e-20	2074.662194	5.578e-21	2840.662556	7.07e-21
871.5633037	-1.975e-20	2074.663136	3.844e-21	2840.663497	6.928e-21
871.5642454	-1.706e-20	2074.664077	2.237e-21	2840.664439	6.988e-21
871.565187	-1.198e-20	2074.665019	1.022e-21	2840.665381	7.207e-21
871.5661286	-9.416e-21	2074.66596	2.808e-22	2840.666322	7.488e-21
871.5670703	-8.88e-21	2074.666902	-4.66e-23	2840.667264	7.715e-21
871.5680119	-8.282e-21	2074.667844	-5.984e-23	2840.668205	7.802e-21
871.5689535	-7.328e-21	2074.668785	1.965e-22	2840.669147	7.734e-21
871.5698952	-6.088e-21	2074.669727	7.557e-22	2840.670089	7.58e-21
871.5708368	-4.824e-21	2074.670669	1.669e-21	2840.67103	7.474e-21
871.5717785	-5.769e-21	2074.67161	2.9e-21	2840.671972	7.57e-21
871.5727201	-1.024e-20	2074.672552	4.261e-21	2840.672914	7.987e-21
871.5736617	-1.378e-20	2074.673494	5.427e-21	2840.673855	8.756e-21
871.5746034	-1.013e-20	2074.674435	6.055e-21	2840.674797	9.797e-21
871.575545	-1.342e-21	2074.675377	5.933e-21	2840.675739	1.093e-20
871.5764866	2.627e-21	2074.676318	5.084e-21	2840.67668	1.192e-20
871.5774283	-2.571e-21	2074.67726	3.758e-21	2840.677622	1.255e-20
871.5783699	-9.299e-21	2074.678202	2.325e-21	2840.678563	1.268e-20
871.5793115	-9.536e-21	2074.679143	1.118e-21	2840.679505	1.23e-20
871.5802532	-6.274e-21	2074.680085	3.174e-22	2840.680447	1.154e-20
871.5811948	-7.211e-21	2074.681027	-7.951e-23	2840.681388	1.061e-20
871.5821364	-1.217e-20	2074.681968	-1.985e-22	2840.68233	9.748e-21
871.5830781	-1.454e-20	2074.68291	-1.914e-22	2840.683272	9.134e-21
871.5840197	-1.198e-20	2074.683852	-1.602e-22	2840.684213	8.835e-21
871.5849613	-7.896e-21	2074.684793	-1.358e-22	2840.685155	8.789e-21
871.585903	-4.13e-21	2074.685735	-1.08e-22	2840.686096	8.841e-21
871.5868446	-4.46e-22	2074.686676	-7.059e-23	2840.687038	8.814e-21
871.5877862	3.822e-24	2074.687618	-4.375e-23	2840.68798	8.583e-21
871.5887279	-6.341e-21	2074.68856	-6.14e-23	2840.688921	8.134e-21
871.5896695	-1.448e-20	2074.689501	-1.377e-22	2840.689863	7.566e-21
871.5906112	-1.435e-20	2074.690443	-2.466e-22	2840.690805	7.048e-21
871.5915528	-5.574e-21	2074.691385	-3.327e-22	2840.691746	6.744e-21
871.5924944	2.966e-22	2074.692326	-3.471e-22	2840.692688	6.739e-21
871.5934361	-3.647e-21	2074.693268	-2.852e-22	2840.69363	6.999e-21
871.5943777	-9.743e-21	2074.69421	-1.943e-22	2840.694571	7.384e-21
871.5953193	-8.893e-21	2074.695151	-1.477e-22	2840.695513	7.705e-21
871.596261	-4.936e-21	2074.696093	-1.988e-22	2840.696454	7.808e-21
871.5972026	-6.89e-21	2074.697034	-3.466e-22	2840.697396	7.632e-21
871.5981442	-1.308e-20	2074.697976	-5.346e-22	2840.698338	7.239e-21
871.5990859	-1.44e-20	2074.698918	-6.842e-22	2840.699279	6.774e-21
871.6000275	-1.03e-20	2074.699859	-7.384e-22	2840.700221	6.407e-21
871.6009691	-9.722e-21	2074.700801	-6.899e-22	2840.701163	6.259e-21
871.6019108	-1.552e-20	2074.701743	-5.768e-22	2840.702104	6.356e-21
871.6028524	-1.935e-20	2074.702684	-4.539e-22	2840.703046	6.637e-21
871.603794	-1.519e-20	2074.703626	-3.593e-22	2840.703988	6.99e-21
871.6047357	-8.228e-21	2074.704568	-3.003e-22	2840.704929	7.318e-21
871.6056773	-5.263e-21	2074.705509	-2.624e-22	2840.705871	7.582e-21
871.606619	-4.533e-21	2074.706451	-2.317e-22	2840.706812	7.813e-21
871.6075606	-1.987e-21	2074.707392	-2.125e-22	2840.707754	8.083e-21
871.6085022	-8.859e-22	2074.708334	-2.261e-22	2840.708696	8.458e-21
871.6094439	-6.398e-21	2074.709276	-2.913e-22	2840.709637	8.958e-21
871.6103855	-1.467e-20	2074.710217	-4.046e-22	2840.710579	9.544e-21
871.6113271	-1.669e-20	2074.711159	-5.322e-22	2840.711521	1.014e-20
871.6122688	-1.177e-20	2074.712101	-6.233e-22	2840.712462	1.068e-20
871.6132104	-8.784e-21	2074.713042	-6.342e-22	2840.713404	1.114e-20
871.614152	-1.297e-20	2074.713984	-5.503e-22	2840.714346	1.154e-20
871.6150937	-1.898e-20	2074.714926	-3.939e-22	2840.715287	1.191e-20
871.6160353	-1.991e-20	2074.715867	-2.133e-22	2840.716229	1.228e-20
871.6169769	-1.67e-20	2074.716809	-6.296e-23	2840.71717	1.26e-20
871.6179186	-1.445e-20	2074.71775	1.604e-23	2840.718112	1.274e-20
871.6188602	-1.385e-20	2074.718692	6.48e-24	2840.719054	1.255e-20
871.6198018	-1.156e-20	2074.719634	-8.263e-23	2840.719995	1.194e-20
871.6207435	-7.291e-21	2074.720575	-2.205e-22	2840.720937	1.092e-20
871.6216851	-5.621e-21	2074.721517	-3.632e-22	2840.721879	9.663e-21
871.6226267	-1.007e-20	2074.722459	-4.649e-22	2840.72282	8.416e-21
871.6235684	-1.778e-20	2074.7234	-4.924e-22	2840.723762	7.465e-21
871.62451	-2.122e-20	2074.724342	-4.391e-22	2840.724704	7.001e-21
871.6254517	-1.518e-20	2074.725283	-3.328e-22	2840.725645	7.051e-21
871.6263933	-2.905e-21	2074.726225	-2.283e-22	2840.726587	7.466e-21
871.6273349	5.062e-21	2074.727167	-1.826e-22	2840.727528	7.981e-21
871.6282766	6.737e-22	2074.728108	-2.269e-22	2840.72847	8.324e-21
871.6292182	-1.192e-20	2074.72905	-3.462e-22	2840.729412	8.326e-21
871.6301598	-2.001e-20	2074.729992	-4.831e-22	2840.730353	7.982e-21
871.6311015	-1.708e-20	2074.730933	-5.658e-22	2840.731295	7.443e-21
871.6320431	-1.034e-20	2074.731875	-5.468e-22	2840.732237	6.944e-21
871.6329847	-1.049e-20	2074.732817	-4.303e-22	2840.733178	6.693e-21
871.6339264	-1.736e-20	2074.733758	-2.704e-22	2840.73412	6.795e-21
871.634868	-2.17e-20	2074.7347	-1.423e-22	2840.735062	7.208e-21
871.6358096	-1.953e-20	2074.735641	-1.019e-22	2840.736003	7.781e-21
871.6367513	-1.681e-20	2074.736583	-1.574e-22	2840.736945	8.322e-21
871.6376929	-1.836e-20	2074.737525	-2.701e-22	2840.737886	8.675e-21
871.6386345	-1.945e-20	2074.738466	-3.812e-22	2840.738828	8.776e-21
871.6395762	-1.371e-20	2074.739408	-4.469e-22	2840.73977	8.651e-21
871.6405178	-4.58e-21	2074.74035	-4.599e-22	2840.740711	8.38e-21
871.6414594	-1.704e-21	2074.741291	-4.462e-22	2840.741653	8.052e-21
871.6424011	-7.637e-21	2074.742233	-4.401e-22	2840.742595	7.729e-21
871.6433427	-1.479e-20	2074.743175	-4.598e-22	2840.743536	7.434e-21
871.6442844	-1.629e-20	2074.744116	-4.965e-22	2840.744478	7.18e-21
871.645226	-1.365e-20	2074.745058	-5.262e-22	2840.74542	6.985e-21
871.6461676	-1.175e-20	2074.745999	-5.3e-22	2840.746361	6.889e-21
871.6471093	-1.158e-20	2074.746941	-5.108e-22	2840.747303	6.937e-21
871.6480509	-1.156e-20	2074.747883	-4.904e-22	2840.748244	7.147e-21
871.6489925	-1.172e-20	2074.748824	-4.92e-22	2840.749186	7.481e-21
871.6499342	-1.226e-20	2074.749766	-5.206e-22	2840.750128	7.84e-21
871.6508758	-1.085e-20	2074.750708	-5.552e-22	2840.751069	8.096e-21
871.6518174	-6.547e-21	2074.751649	-5.617e-22	2840.752011	8.144e-21
871.6527591	-4.001e-21	2074.752591	-5.144e-22	2840.752953	7.953e-21
871.6537007	-7.548e-21	2074.753533	-4.148e-22	2840.753894	7.587e-21
871.6546423	-1.219e-20	2074.754474	-2.936e-22	2840.754836	7.185e-21
871.655584	-8.569e-21	2074.755416	-1.952e-22	2840.755777	6.9e-21
871.6565256	1.643e-21	2074.756357	-1.55e-22	2840.756719	6.831e-21
871.6574672	3.936e-21	2074.757299	-1.834e-22	2840.757661	6.983e-21
871.6584089	-9.337e-21	2074.758241	-2.663e-22	2840.758602	7.268e-21
871.6593505	-2.48e-20	2074.759182	-3.752e-22	2840.759544	7.553e-21
871.6602922	-2.37e-20	2074.760124	-4.814e-22	2840.760486	7.728e-21
871.6612338	-7.668e-21	2074.761066	-5.636e-22	2840.761427	7.761e-21
871.6621754	2.059e-21	2074.762007	-6.067e-22	2840.762369	7.705e-21
871.6631171	-7.264e-21	2074.762949	-6.01e-22	2840.763311	7.664e-21
871.6640587	-2.321e-20	2074.763891	-5.43e-22	2840.764252	7.723e-21
871.6650003	-2.636e-20	2074.764832	-4.423e-22	2840.765194	7.893e-21
871.665942	-1.531e-20	2074.765774	-3.285e-22	2840.766135	8.093e-21
871.6668836	-4.455e-21	2074.766715	-2.446e-22	2840.767077	8.183e-21
871.6678252	-2.537e-21	2074.767657	-2.302e-22	2840.768019	8.04e-21
871.6687669	-4.402e-21	2074.768599	-2.973e-22	2840.76896	7.624e-21
871.6697085	-4.134e-21	2074.76954	-4.166e-22	2840.769902	7.021e-21
871.6706501	-4.619e-21	2074.770482	-5.255e-22	2840.770844	6.412e-21
871.6715918	-9.689e-21	2074.771424	-5.565e-22	2840.771785	6.002e-21
871.6725334	-1.531e-20	2074.772365	-4.733e-22	2840.772727	5.928e-21
871.673475	-1.532e-20	2074.773307	-2.93e-22	2840.773669	6.192e-21
871.6744167	-1.08e-20	2074.774249	-7.997e-23	2840.77461	6.666e-21
871.6753583	-7.221e-21	2074.77519	8.416e-23	2840.775552	7.147e-21
871.6762999	-5.374e-21	2074.776132	1.399e-22	2840.776493	7.451e-21
871.6772416	-1.798e-21	2074.777073	7.598e-23	2840.777435	7.508e-21
871.6781832	3.373e-21	2074.778015	-7.013e-23	2840.778377	7.391e-21
871.6791249	5.717e-21	2074.778957	-2.333e-22	2840.779318	7.292e-21
871.6800665	3.914e-21	2074.779898	-3.486e-22	2840.78026	7.441e-21
871.6810081	1.693e-21	2074.78084	-3.678e-22	2840.781202	8.003e-21
871.6819498	9.79e-22	2074.781782	-2.604e-22	2840.782143	9.013e-21
871.6828914	-1.247e-21	2074.782723	-6.894e-24	2840.783085	1.036e-20
871.683833	-6.665e-21	2074.783665	4.043e-22	2840.784027	1.182e-20
871.6847747	-1.101e-20	2074.784606	9.64e-22	2840.784968	1.317e-20
871.6857163	-9.629e-21	2074.785548	1.625e-21	2840.78591	1.42e-20
871.6866579	-4.51e-21	2074.78649	2.291e-21	2840.786851	1.481e-20
871.6875996	-1.744e-21	2074.787431	2.834e-21	2840.787793	1.5e-20
871.6885412	-3.778e-21	2074.788373	3.131e-21	2840.788735	1.482e-20
871.6894828	-7.867e-21	2074.789315	3.113e-21	2840.789676	1.433e-20
871.6904245	-1.113e-20	2074.790256	2.794e-21	2840.790618	1.359e-20
871.6913661	-1.329e-20	2074.791198	2.27e-21	2840.79156	1.267e-20
871.6923077	-1.463e-20	2074.79214	1.675e-21	2840.792501	1.163e-20
871.6932494	-1.485e-20	2074.793081	1.125e-21	2840.793443	1.056e-20
871.694191	-1.455e-20	2074.794023	6.813e-22	2840.794385	9.56e-21
871.6951326	-1.516e-20	2074.794964	3.404e-22	2840.795326	8.738e-21
871.6960743	-1.621e-20	2074.795906	6.246e-23	2840.796268	8.138e-21
871.6970159	-1.49e-20	2074.796848	-1.882e-22	2840.797209	7.734e-21
871.6979576	-9.932e-21	2074.797789	-4.152e-22	2840.798151	7.433e-21
871.6988992	-4.258e-21	2074.798731	-5.903e-22	2840.799093	7.114e-21
871.6998408	-2.372e-21	2074.799673	-6.761e-22	2840.800034	6.685e-21
871.7007825	-5.263e-21	2074.800614	-6.578e-22	2840.800976	6.126e-21
871.7017241	-9.415e-21	2074.801556	-5.564e-22	2840.801918	5.509e-21
871.7026657	-1.097e-20	2074.802498	-4.201e-22	2840.802859	4.966e-21
871.7036074	-1.002e-20	2074.803439	-2.982e-22	2840.803801	4.633e-21
871.704549	-9.883e-21	2074.804381	-2.16e-22	2840.804743	4.591e-21
871.7054906	-1.216e-20	2074.805322	-1.667e-22	2840.805684	4.829e-21
871.7064323	-1.384e-20	2074.806264	-1.254e-22	2840.806626	5.25e-21
871.7073739	-1.13e-20	2074.807206	-7.243e-23	2840.807567	5.717e-21
871.7083155	-6.156e-21	2074.808147	-1.075e-23	2840.808509	6.111e-21
871.7092572	-4.039e-21	2074.809089	3.392e-23	2840.809451	6.369e-21
871.7101988	-6.77e-21	2074.810031	3.167e-23	2840.810392	6.501e-21
871.7111404	-9.673e-21	2074.810972	-3.024e-23	2840.811334	6.559e-21
871.7120821	-9.178e-21	2074.811914	-1.348e-22	2840.812276	6.596e-21
871.7130237	-8.813e-21	2074.812856	-2.42e-22	2840.813217	6.629e-21
871.7139654	-1.287e-20	2074.813797	-3.091e-22	2840.814159	6.632e-21
871.714907	-1.751e-20	2074.814739	-3.133e-22	2840.8151	6.559e-21
871.7158486	-1.536e-20	2074.81568	-2.615e-22	2840.816042	6.385e-21
871.7167903	-7.845e-21	2074.816622	-1.832e-22	2840.816984	6.139e-21
871.7177319	-4.804e-21	2074.817564	-1.125e-22	2840.817925	5.903e-21
871.7186735	-9.932e-21	2074.818505	-6.931e-23	2840.818867	5.785e-21
871.7196152	-1.467e-20	2074.819447	-5.285e-23	2840.819809	5.865e-21
871.7205568	-1.123e-20	2074.820389	-4.789e-23	2840.82075	6.153e-21
871.7214984	-4.427e-21	2074.82133	-3.998e-23	2840.821692	6.574e-21
871.7224401	-4e-21	2074.822272	-2.739e-23	2840.822634	6.996e-21
871.7233817	-1.01e-20	2074.823214	-2.362e-23	2840.823575	7.283e-21
871.7243233	-1.446e-20	2074.824155	-4.669e-23	2840.824517	7.354e-21
871.725265	-1.315e-20	2074.825097	-1.056e-22	2840.825458	7.215e-21
871.7262066	-1.003e-20	2074.826038	-1.906e-22	2840.8264	6.95e-21
871.7271482	-8.481e-21	2074.82698	-2.756e-22	2840.827342	6.683e-21
871.7280899	-7.684e-21	2074.827922	-3.301e-22	2840.828283	6.52e-21
871.7290315	-7.567e-21	2074.828863	-3.36e-22	2840.829225	6.507e-21
871.7299731	-1.01e-20	2074.829805	-2.969e-22	2840.830167	6.626e-21
871.7309148	-1.405e-20	2074.830747	-2.355e-22	2840.831108	6.82e-21
871.7318564	-1.502e-20	2074.831688	-1.793e-22	2840.83205	7.029e-21
871.7327981	-1.232e-20	2074.83263	-1.465e-22	2840.832992	7.225e-21
871.7337397	-9.83e-21	2074.833572	-1.348e-22	2840.833933	7.422e-21
871.7346813	-8.3e-21	2074.834513	-1.277e-22	2840.834875	7.647e-21
871.735623	-4.206e-21	2074.835455	-1.074e-22	2840.835816	7.915e-21
871.7365646	1.289e-21	2074.836396	-6.995e-23	2840.836758	8.198e-21
871.7375062	4.161e-22	2074.837338	-2.739e-23	2840.8377	8.435e-21
871.7384479	-9.135e-21	2074.83828	6.664e-24	2840.838641	8.559e-21
871.7393895	-1.794e-20	2074.839221	4.219e-23	2840.839583	8.537e-21
871.7403311	-1.735e-20	2074.840163	1.307e-22	2840.840525	8.4e-21
871.7412728	-1.154e-20	2074.841105	3.613e-22	2840.841466	8.232e-21
871.7422144	-9.67e-21	2074.842046	8.28e-22	2840.842408	8.129e-21
871.743156	-1.191e-20	2074.842988	1.578e-21	2840.84335	8.143e-21
871.7440977	-1.259e-20	2074.84393	2.567e-21	2840.844291	8.239e-21
871.7450393	-1.238e-20	2074.844871	3.645e-21	2840.845233	8.305e-21
871.7459809	-1.584e-20	2074.845813	4.587e-21	2840.846174	8.19e-21
871.7469226	-1.958e-20	2074.846754	5.171e-21	2840.847116	7.794e-21
871.7478642	-1.545e-20	2074.847696	5.251e-21	2840.848058	7.126e-21
871.7488058	-5.631e-21	2074.848638	4.815e-21	2840.848999	6.335e-21
871.7497475	-2.238e-21	2074.849579	3.983e-21	2840.849941	5.662e-21
871.7506891	-8.88e-21	2074.850521	2.957e-21	2840.850883	5.351e-21
871.7516308	-1.481e-20	2074.851463	1.947e-21	2840.851824	5.539e-21
871.7525724	-1.226e-20	2074.852404	1.102e-21	2840.852766	6.194e-21
871.753514	-7.62e-21	2074.853346	4.888e-22	2840.853708	7.109e-21
871.7544557	-8.572e-21	2074.854287	9.933e-23	2840.854649	7.977e-21
871.7553973	-1.078e-20	2074.855229	-1.105e-22	2840.855591	8.512e-21
871.7563389	-7.099e-21	2074.856171	-1.881e-22	2840.856532	8.553e-21
871.7572806	-1.477e-21	2074.857112	-1.715e-22	2840.857474	8.13e-21
871.7582222	-2.417e-21	2074.858054	-9.513e-23	2840.858416	7.437e-21
871.7591638	-8.31e-21	2074.858996	-1.195e-24	2840.859357	6.751e-21
871.7601055	-1.095e-20	2074.859937	6.095e-23	2840.860299	6.309e-21
871.7610471	-9.687e-21	2074.860879	4.991e-23	2840.861241	6.224e-21
871.7619887	-1.053e-20	2074.861821	-4.412e-23	2840.862182	6.456e-21
871.7629304	-1.37e-20	2074.862762	-1.914e-22	2840.863124	6.846e-21
871.763872	-1.368e-20	2074.863704	-3.337e-22	2840.864066	7.201e-21
871.7648136	-1.062e-20	2074.864645	-4.179e-22	2840.865007	7.378e-21
871.7657553	-1.008e-20	2074.865587	-4.252e-22	2840.865949	7.337e-21
871.7666969	-1.161e-20	2074.866529	-3.829e-22	2840.86689	7.138e-21
871.7676385	-9.546e-21	2074.86747	-3.43e-22	2840.867832	6.889e-21
871.7685802	-5.953e-21	2074.868412	-3.458e-22	2840.868774	6.687e-21
871.7695218	-9.657e-21	2074.869354	-3.914e-22	2840.869715	6.573e-21
871.7704635	-1.928e-20	2074.870295	-4.366e-22	2840.870657	6.525e-21
871.7714051	-2.102e-20	2074.871237	-4.249e-22	2840.871599	6.49e-21
871.7723467	-9.336e-21	2074.872179	-3.277e-22	2840.87254	6.432e-21
871.7732884	2.693e-21	2074.87312	-1.701e-22	2840.873482	6.362e-21
871.77423	2.082e-21	2074.874062	-2.188e-23	2840.874424	6.336e-21
871.7751716	-5.939e-21	2074.875003	4.251e-23	2840.875365	6.422e-21
871.7761133	-9.372e-21	2074.875945	-9.1e-24	2840.876307	6.648e-21
871.7770549	-8.728e-21	2074.876887	-1.437e-22	2840.877248	6.971e-21
871.7779965	-1.18e-20	2074.877828	-2.807e-22	2840.87819	7.28e-21
871.7789382	-1.694e-20	2074.87877	-3.393e-22	2840.879132	7.439e-21
871.7798798	-1.604e-20	2074.879712	-2.876e-22	2840.880073	7.353e-21
871.7808214	-9.879e-21	2074.880653	-1.609e-22	2840.881015	7.022e-21
871.7817631	-6.278e-21	2074.881595	-4.026e-23	2840.881957	6.562e-21
871.7827047	-5.356e-21	2074.882537	-2.482e-24	2840.882898	6.17e-21
871.7836463	-1.055e-21	2074.883478	-7.491e-23	2840.88384	6.047e-21
871.784588	3.663e-21	2074.88442	-2.213e-22	2840.884781	6.321e-21
871.7855296	-1.136e-21	2074.885361	-3.679e-22	2840.885723	6.99e-21
871.7864713	-1.318e-20	2074.886303	-4.468e-22	2840.886665	7.91e-21
871.7874129	-1.7e-20	2074.887245	-4.285e-22	2840.887606	8.845e-21
871.7883545	-7.108e-21	2074.888186	-3.226e-22	2840.888548	9.55e-21
871.7892962	2.647e-21	2074.889128	-1.451e-22	2840.88949	9.848e-21
871.7902378	3.077e-23	2074.89007	1.17e-22	2840.890431	9.693e-21
871.7911794	-8.013e-21	2074.891011	5.159e-22	2840.891373	9.171e-21
871.7921211	-9.175e-21	2074.891953	1.114e-21	2840.892315	8.469e-21
871.7930627	-5.141e-21	2074.892895	1.925e-21	2840.893256	7.802e-21
871.7940043	-4.931e-21	2074.893836	2.868e-21	2840.894198	7.348e-21
871.794946	-8.031e-21	2074.894778	3.764e-21	2840.895139	7.198e-21
871.7958876	-7.847e-21	2074.895719	4.382e-21	2840.896081	7.344e-21
871.7968292	-5.811e-21	2074.896661	4.538e-21	2840.897023	7.696e-21
871.7977709	-7.891e-21	2074.897603	4.176e-21	2840.897964	8.121e-21
871.7987125	-1.081e-20	2074.898544	3.395e-21	2840.898906	8.486e-21
871.7996541	-6.167e-21	2074.899486	2.418e-21	2840.899848	8.696e-21
871.8005958	3.11e-21	2074.900428	1.492e-21	2840.900789	8.713e-21
871.8015374	4.553e-21	2074.901369	8.002e-22	2840.901731	8.556e-21
871.802479	-4.306e-21	2074.902311	3.97e-22	2840.902673	8.296e-21
871.8034207	-1.179e-20	2074.903253	2.209e-22	2840.903614	8.028e-21
871.8043623	-1.066e-20	2074.904194	1.503e-22	2840.904556	7.845e-21
871.805304	-7.64e-21	2074.905136	7.924e-23	2840.905497	7.815e-21
871.8062456	-9.661e-21	2074.906077	-3.272e-23	2840.906439	7.958e-21
871.8071872	-1.205e-20	2074.907019	-1.592e-22	2840.907381	8.247e-21
871.8081289	-8.423e-21	2074.907961	-2.45e-22	2840.908322	8.61e-21
871.8090705	-2.975e-21	2074.908902	-2.564e-22	2840.909264	8.953e-21
871.8100121	-3.773e-21	2074.909844	-2.098e-22	2840.910206	9.189e-21
871.8109538	-9.779e-21	2074.910786	-1.589e-22	2840.911147	9.262e-21
871.8118954	-1.32e-20	2074.911727	-1.491e-22	2840.912089	9.162e-21
871.812837	-1.087e-20	2074.912669	-1.689e-22	2840.913031	8.922e-21
871.8137787	-6.026e-21	2074.913611	-1.279e-22	2840.913972	8.601e-21
871.8147203	-1.925e-21	2074.914552	1.194e-22	2840.914914	8.265e-21
871.8156619	-1.082e-22	2074.915494	7.082e-22	2840.915855	7.966e-21
871.8166036	-2.113e-21	2074.916435	1.691e-21	2840.916797	7.73e-21
871.8175452	-7.03e-21	2074.917377	2.988e-21	2840.917739	7.562e-21
871.8184868	-9.838e-21	2074.918319	4.391e-21	2840.91868	7.456e-21
871.8194285	-7.462e-21	2074.91926	5.617e-21	2840.919622	7.401e-21
871.8203701	-3.851e-21	2074.920202	6.398e-21	2840.920564	7.395e-21
871.8213117	-4.203e-21	2074.921144	6.564e-21	2840.921505	7.437e-21
871.8222534	-7.38e-21	2074.922085	6.097e-21	2840.922447	7.524e-21
871.823195	-9.275e-21	2074.923027	5.122e-21	2840.923389	7.641e-21
871.8241367	-9.804e-21	2074.923968	3.859e-21	2840.92433	7.763e-21
871.8250783	-1.05e-20	2074.92491	2.548e-21	2840.925272	7.861e-21
871.8260199	-9.37e-21	2074.925852	1.389e-21	2840.926213	7.914e-21
871.8269616	-5.29e-21	2074.926793	4.965e-22	2840.927155	7.913e-21
871.8279032	-3.159e-21	2074.927735	-9.559e-23	2840.928097	7.87e-21
871.8288448	-6.393e-21	2074.928677	-4.187e-22	2840.929038	7.809e-21
871.8297865	-8.475e-21	2074.929618	-5.373e-22	2840.92998	7.758e-21
871.8307281	-2.516e-21	2074.93056	-5.228e-22	2840.930922	7.734e-21
871.8316697	4.571e-21	2074.931502	-4.36e-22	2840.931863	7.742e-21
871.8326114	5.459e-22	2074.932443	-3.236e-22	2840.932805	7.778e-21
871.833553	-1.085e-20	2074.933385	-2.163e-22	2840.933747	7.836e-21
871.8344946	-1.297e-20	2074.934326	-1.327e-22	2840.934688	7.913e-21
871.8354363	-2.523e-21	2074.935268	-8.309e-23	2840.93563	8.016e-21
871.8363779	3.984e-21	2074.93621	-7.096e-23	2840.936571	8.149e-21
871.8373195	-3.703e-21	2074.937151	-9.486e-23	2840.937513	8.306e-21
871.8382612	-1.319e-20	2074.938093	-1.508e-22	2840.938455	8.466e-21
871.8392028	-1.067e-20	2074.939035	-2.302e-22	2840.939396	8.595e-21
871.8401445	-3.267e-21	2074.939976	-3.206e-22	2840.940338	8.656e-21
871.8410861	-4.951e-21	2074.940918	-4.035e-22	2840.94128	8.63e-21
871.8420277	-1.13e-20	2074.94186	-4.586e-22	2840.942221	8.517e-21
871.8429694	-7.812e-21	2074.942801	-4.698e-22	2840.943163	8.345e-21
871.843911	2.864e-21	2074.943743	-4.328e-22	2840.944105	8.15e-21
871.8448526	3.209e-21	2074.944684	-3.582e-22	2840.945046	7.957e-21
871.8457943	-9.491e-21	2074.945626	-2.688e-22	2840.945988	7.769e-21
871.8467359	-1.688e-20	2074.946568	-1.892e-22	2840.946929	7.566e-21
871.8476775	-8.433e-21	2074.947509	-1.347e-22	2840.947871	7.317e-21
871.8486192	2.496e-21	2074.948451	-1.045e-22	2840.948813	7.011e-21
871.8495608	9.438e-22	2074.949393	-8.465e-23	2840.949754	6.671e-21
871.8505024	-6.403e-21	2074.950334	-5.965e-23	2840.950696	6.362e-21
871.8514441	-4.663e-21	2074.951276	-2.491e-23	2840.951638	6.168e-21
871.8523857	3.587e-21	2074.952218	7.17e-24	2840.952579	6.16e-21
871.8533273	2.593e-21	2074.953159	1.195e-23	2840.953521	6.362e-21
871.854269	-1.099e-20	2074.954101	-3.447e-23	2840.954462	6.735e-21
871.8552106	-2.248e-20	2074.955042	-1.403e-22	2840.955404	7.192e-21
871.8561522	-2.003e-20	2074.955984	-2.926e-22	2840.956346	7.63e-21
871.8570939	-8.437e-21	2074.956926	-4.629e-22	2840.957287	7.981e-21
871.8580355	2.358e-22	2074.957867	-6.176e-22	2840.958229	8.229e-21
871.8589772	1.209e-21	2074.958809	-7.317e-22	2840.959171	8.418e-21
871.8599188	-1.787e-21	2074.959751	-7.94e-22	2840.960112	8.609e-21
871.8608604	-3.611e-21	2074.960692	-8.042e-22	2840.961054	8.838e-21
871.8618021	-1.918e-21	2074.961634	-7.671e-22	2840.961996	9.078e-21
871.8627437	1.848e-21	2074.962576	-6.892e-22	2840.962937	9.233e-21
871.8636853	3.002e-21	2074.963517	-5.815e-22	2840.963879	9.18e-21
871.864627	-1.677e-21	2074.964459	-4.627e-22	2840.96482	8.824e-21
871.8655686	-8.538e-21	2074.9654	-3.608e-22	2840.965762	8.164e-21
871.8665102	-1.012e-20	2074.966342	-3.049e-22	2840.966704	7.312e-21
871.8674519	-4.647e-21	2074.967284	-3.123e-22	2840.967645	6.471e-21
871.8683935	1.51e-21	2074.968225	-3.749e-22	2840.968587	5.861e-21
871.8693351	2.48e-21	2074.969167	-4.601e-22	2840.969529	5.639e-21
871.8702768	-2.492e-22	2074.970109	-5.239e-22	2840.97047	5.835e-21
871.8712184	-1.987e-21	2074.97105	-5.31e-22	2840.971412	6.342e-21
871.87216	-1.755e-21	2074.971992	-4.76e-22	2840.972354	6.961e-21
871.8731017	-1.587e-21	2074.972934	-3.845e-22	2840.973295	7.485e-21
871.8740433	-2.017e-21	2074.973875	-3.007e-22	2840.974237	7.779e-21
871.8749849	-2.051e-21	2074.974817	-2.636e-22	2840.975178	7.828e-21
871.8759266	-1.852e-21	2074.975758	-2.874e-22	2840.97612	7.72e-21
871.8768682	-2.087e-21	2074.9767	-3.569e-22	2840.977062	7.591e-21
871.8778099	-1.885e-21	2074.977642	-4.391e-22	2840.978003	7.546e-21
871.8787515	-4.605e-22	2074.978583	-5.03e-22	2840.978945	7.608e-21
871.8796931	3.377e-22	2074.979525	-5.342e-22	2840.979887	7.709e-21
871.8806348	-1.785e-21	2074.980467	-5.35e-22	2840.980828	7.738e-21
871.8815764	-5.522e-21	2074.981408	-5.161e-22	2840.98177	7.607e-21
871.882518	-7.238e-21	2074.98235	-4.826e-22	2840.982712	7.307e-21
871.8834597	-6.102e-21	2074.983292	-4.303e-22	2840.983653	6.923e-21
871.8844013	-4.973e-21	2074.984233	-3.547e-22	2840.984595	6.594e-21
871.8853429	-5.866e-21	2074.985175	-2.629e-22	2840.985536	6.448e-21
871.8862846	-7.468e-21	2074.986116	-1.812e-22	2840.986478	6.53e-21
871.8872262	-8.192e-21	2074.987058	-1.476e-22	2840.98742	6.781e-21
871.8881678	-8.841e-21	2074.988	-1.93e-22	2840.988361	7.062e-21
871.8891095	-1.021e-20	2074.988941	-3.202e-22	2840.989303	7.222e-21
871.8900511	-1.011e-20	2074.989883	-4.967e-22	2840.990245	7.177e-21
871.8909927	-5.864e-21	2074.990825	-6.66e-22	2840.991186	6.952e-21
871.8919344	7.192e-22	2074.991766	-7.748e-22	2840.992128	6.669e-21
871.892876	3.886e-21	2074.992708	-7.986e-22	2840.99307	6.484e-21
871.8938177	7.401e-22	2074.993649	-7.528e-22	2840.994011	6.506e-21
871.8947593	-4.863e-21	2074.994591	-6.818e-22	2840.994953	6.734e-21
871.8957009	-7.234e-21	2074.995533	-6.313e-22	2840.995894	7.052e-21
871.8966426	-5.815e-21	2074.996474	-6.251e-22	2840.996836	7.284e-21
871.8975842	-4.287e-21	2074.997416	-6.529e-22	2840.997778	7.279e-21
871.8985258	-3.828e-21	2074.998358	-6.817e-22	2840.998719	6.993e-21
871.8994675	-1.793e-21	2074.999299	-6.783e-22	2840.999661	6.515e-21
871.9004091	1.767e-21	2075.000241	-6.31e-22	2841.000603	6.037e-21
871.9013507	1.421e-21	2075.001183	-5.557e-22	2841.001544	5.76e-21
871.9022924	-5.714e-21	2075.002124	-4.849e-22	2841.002486	5.805e-21
871.903234	-1.307e-20	2075.003066	-4.467e-22	2841.003428	6.155e-21
871.9041756	-1.184e-20	2075.004007	-4.471e-22	2841.004369	6.663e-21
871.9051173	-3.524e-21	2075.004949	-4.694e-22	2841.005311	7.125e-21
871.9060589	1.255e-21	2075.005891	-4.853e-22	2841.006252	7.38e-21
871.9070005	-2.6e-21	2075.006832	-4.743e-22	2841.007194	7.386e-21
871.9079422	-8.027e-21	2075.007774	-4.367e-22	2841.008136	7.238e-21
871.9088838	-7.106e-21	2075.008716	-3.901e-22	2841.009077	7.12e-21
871.9098254	-2.78e-21	2075.009657	-3.526e-22	2841.010019	7.206e-21
871.9107671	-3.938e-21	2075.010599	-3.243e-22	2841.010961	7.569e-21
871.9117087	-1.224e-20	2075.011541	-2.765e-22	2841.011902	8.132e-21
871.9126504	-1.971e-20	2075.012482	-1.614e-22	2841.012844	8.697e-21
871.913592	-1.847e-20	2075.013424	6.228e-23	2841.013785	9.031e-21
871.9145336	-8.37e-21	2075.014365	4.009e-22	2841.014727	8.97e-21
871.9154753	4.104e-21	2075.015307	8.095e-22	2841.015669	8.502e-21
871.9164169	1.101e-20	2075.016249	1.199e-21	2841.01661	7.773e-21
871.9173585	8.493e-21	2075.01719	1.469e-21	2841.017552	7.038e-21
871.9183002	4.862e-22	2075.018132	1.542e-21	2841.018494	6.551e-21
871.9192418	-4.315e-21	2075.019074	1.404e-21	2841.019435	6.47e-21
871.9201834	-2.374e-21	2075.020015	1.102e-21	2841.020377	6.802e-21
871.9211251	2.676e-24	2075.020957	7.283e-22	2841.021319	7.408e-21
871.9220667	-4.142e-21	2075.021899	3.746e-22	2841.02226	8.067e-21
871.9230083	-1.119e-20	2075.02284	1.009e-22	2841.023202	8.565e-21
871.92395	-1.147e-20	2075.023782	-8.272e-23	2841.024143	8.767e-21
871.9248916	-3.685e-21	2075.024723	-2.023e-22	2841.025085	8.647e-21
871.9258332	2.694e-21	2075.025665	-2.907e-22	2841.026027	8.272e-21
871.9267749	6.231e-22	2075.026607	-3.618e-22	2841.026968	7.761e-21
871.9277165	-5.762e-21	2075.027548	-4.009e-22	2841.02791	7.231e-21
871.9286581	-8.629e-21	2075.02849	-3.833e-22	2841.028852	6.771e-21
871.9295998	-6.493e-21	2075.029432	-2.979e-22	2841.029793	6.433e-21
871.9305414	-3.16e-21	2075.030373	-1.668e-22	2841.030735	6.24e-21
871.9314831	-1.551e-21	2075.031315	-3.64e-23	2841.031677	6.204e-21
871.9324247	-2.257e-21	2075.032257	5.299e-23	2841.032618	6.326e-21
871.9333663	-4.404e-21	2075.033198	1e-22	2841.03356	6.586e-21
871.934308	-5.015e-21	2075.03414	1.533e-22	2841.034501	6.931e-21
871.9352496	-1.459e-21	2075.035081	2.888e-22	2841.035443	7.279e-21
871.9361912	3.166e-21	2075.036023	5.574e-22	2841.036385	7.542e-21
871.9371329	2.423e-21	2075.036965	9.401e-22	2841.037326	7.652e-21
871.9380745	-2.849e-21	2075.037906	1.334e-21	2841.038268	7.594e-21
871.9390161	-3.354e-21	2075.038848	1.589e-21	2841.03921	7.42e-21
871.9399578	4.472e-21	2075.03979	1.581e-21	2841.040151	7.22e-21
871.9408994	1.055e-20	2075.040731	1.277e-21	2841.041093	7.088e-21
871.941841	4.941e-21	2075.041673	7.603e-22	2841.042035	7.072e-21
871.9427827	-6.797e-21	2075.042615	1.923e-22	2841.042976	7.149e-21
871.9437243	-1.204e-20	2075.043556	-2.618e-22	2841.043918	7.247e-21
871.9446659	-9.59e-21	2075.044498	-5.085e-22	2841.044859	7.276e-21
871.9456076	-8.31e-21	2075.045439	-5.587e-22	2841.045801	7.187e-21
871.9465492	-1.055e-20	2075.046381	-4.997e-22	2841.046743	7.001e-21
871.9474908	-9.843e-21	2075.047323	-4.325e-22	2841.047684	6.804e-21
871.9484325	-5.047e-21	2075.048264	-4.106e-22	2841.048626	6.708e-21
871.9493741	-3.293e-21	2075.049206	-4.189e-22	2841.049568	6.783e-21
871.9503158	-6.283e-21	2075.050148	-4.035e-22	2841.050509	7.023e-21
871.9512574	-6.48e-21	2075.051089	-3.247e-22	2841.051451	7.337e-21
871.952199	-1.641e-21	2075.052031	-1.968e-22	2841.052393	7.595e-21
871.9531407	-4.881e-22	2075.052972	-8.539e-23	2841.053334	7.692e-21
871.9540823	-6.98e-21	2075.053914	-6.462e-23	2841.054276	7.609e-21
871.9550239	-1.097e-20	2075.054856	-1.639e-22	2841.055217	7.421e-21
871.9559656	-4.265e-21	2075.055797	-3.409e-22	2841.056159	7.264e-21
871.9569072	4.617e-21	2075.056739	-5.019e-22	2841.057101	7.254e-21
871.9578488	3.404e-21	2075.057681	-5.561e-22	2841.058042	7.418e-21
871.9587905	-4.106e-21	2075.058622	-4.685e-22	2841.058984	7.666e-21
871.9597321	-5.006e-21	2075.059564	-2.787e-22	2841.059926	7.827e-21
871.9606737	1.67e-21	2075.060506	-7.399e-23	2841.060867	7.735e-21
871.9616154	5.373e-21	2075.061447	6.173e-23	2841.061809	7.332e-21
871.962557	2.597e-21	2075.062389	9.262e-23	2841.062751	6.716e-21
871.9634986	3.538e-22	2075.06333	3.861e-23	2841.063692	6.121e-21
871.9644403	1.176e-21	2075.064272	-5.111e-23	2841.064634	5.829e-21
871.9653819	-7.399e-22	2075.065214	-1.367e-22	2841.065575	6.033e-21
871.9663236	-6.248e-21	2075.066155	-2.087e-22	2841.066517	6.741e-21
871.9672652	-7.766e-21	2075.067097	-2.778e-22	2841.067459	7.751e-21
871.9682068	-3.214e-21	2075.068039	-3.478e-22	2841.0684	8.72e-21
871.9691485	-9.283e-22	2075.06898	-3.941e-22	2841.069342	9.309e-21
871.9700901	-5.204e-21	2075.069922	-3.737e-22	2841.070284	9.328e-21
871.9710317	-8.576e-21	2075.070864	-2.581e-22	2841.071225	8.82e-21
871.9719734	-5.352e-21	2075.071805	-6.774e-23	2841.072167	8.048e-21
871.972915	-1.623e-21	2075.072747	1.25e-22	2841.073109	7.376e-21
871.9738566	-3.455e-21	2075.073688	2.305e-22	2841.07405	7.11e-21
871.9747983	-5.334e-21	2075.07463	1.979e-22	2841.074992	7.365e-21
871.9757399	-7.59e-22	2075.075572	5.364e-23	2841.075933	8.019e-21
871.9766815	4.529e-21	2075.076513	-1.085e-22	2841.076875	8.771e-21
871.9776232	1.782e-21	2075.077455	-1.828e-22	2841.077817	9.282e-21
871.9785648	-5.098e-21	2075.078397	-1.205e-22	2841.078758	9.324e-21
871.9795064	-6.194e-21	2075.079338	3.364e-23	2841.0797	8.874e-21
871.9804481	-2.581e-21	2075.08028	1.652e-22	2841.080642	8.11e-21
871.9813897	-2.886e-21	2075.081222	1.606e-22	2841.081583	7.323e-21
871.9823313	-6.214e-21	2075.082163	-1.829e-23	2841.082525	6.776e-21
871.983273	-3.762e-21	2075.083105	-3.046e-22	2841.083466	6.598e-21
871.9842146	2.996e-21	2075.084046	-5.631e-22	2841.084408	6.743e-21
871.9851563	1.769e-21	2075.084988	-6.697e-22	2841.08535	7.036e-21
871.9860979	-9.455e-21	2075.08593	-5.856e-22	2841.086291	7.276e-21
871.9870395	-1.602e-20	2075.086871	-3.772e-22	2841.087233	7.337e-21
871.9879812	-8.115e-21	2075.087813	-1.728e-22	2841.088175	7.221e-21
871.9889228	4.376e-21	2075.088755	-8.429e-23	2841.089116	7.039e-21
871.9898644	7.01e-21	2075.089696	-1.436e-22	2841.090058	6.931e-21
871.9908061	7.756e-22	2075.090638	-2.906e-22	2841.091	6.983e-21
871.9917477	-3.767e-21	2075.09158	-4.162e-22	2841.091941	7.178e-21
871.9926893	-4.2e-21	2075.092521	-4.218e-22	2841.092883	7.405e-21
871.993631	-5.938e-21	2075.093463	-2.568e-22	2841.093824	7.532e-21
871.9945726	-9.202e-21	2075.094404	8.807e-23	2841.094766	7.48e-21
871.9955142	-8.338e-21	2075.095346	6.134e-22	2841.095708	7.281e-21
871.9964559	-2.885e-21	2075.096288	1.334e-21	2841.096649	7.059e-21
871.9973975	8.228e-22	2075.097229	2.263e-21	2841.097591	6.969e-21
871.9983391	-3.165e-22	2075.098171	3.361e-21	2841.098533	7.104e-21
871.9992808	-2.394e-21	2075.099113	4.492e-21	2841.099474	7.433e-21
872.0002224	-1.693e-21	2075.100054	5.423e-21	2841.100416	7.805e-21
872.001164	8.754e-22	2075.100996	5.906e-21	2841.101358	8.012e-21
872.0021057	3.154e-21	2075.101938	5.788e-21	2841.102299	7.898e-21
872.0030473	4.065e-21	2075.102879	5.118e-21	2841.103241	7.439e-21
872.003989	2.582e-21	2075.103821	4.144e-21	2841.104182	6.774e-21
872.0049306	-4.93e-22	2075.104762	3.233e-21	2841.105124	6.151e-21
872.0058722	-7.25e-22	2075.105704	2.703e-21	2841.106066	5.823e-21
872.0068139	4.085e-21	2075.106646	2.695e-21	2841.107007	5.933e-21
872.0077555	7.795e-21	2075.107587	3.115e-21	2841.107949	6.45e-21
872.0086971	3.342e-21	2075.108529	3.694e-21	2841.108891	7.175e-21
872.0096388	-4.569e-21	2075.109471	4.117e-21	2841.109832	7.827e-21
872.0105804	-3.912e-21	2075.110412	4.165e-21	2841.110774	8.158e-21
872.011522	6.403e-21	2075.111354	3.785e-21	2841.111716	8.051e-21
872.0124637	1.301e-20	2075.112296	3.081e-21	2841.112657	7.555e-21
872.0134053	6.994e-21	2075.113237	2.231e-21	2841.113599	6.86e-21
872.0143469	-3.365e-21	2075.114179	1.404e-21	2841.11454	6.203e-21
872.0152886	-6.034e-21	2075.11512	7.068e-22	2841.115482	5.778e-21
872.0162302	-2.476e-21	2075.116062	1.789e-22	2841.116424	5.675e-21
872.0171718	-2.401e-21	2075.117004	-1.769e-22	2841.117365	5.867e-21
872.0181135	-7.379e-21	2075.117945	-3.714e-22	2841.118307	6.25e-21
872.0190551	-1.04e-20	2075.118887	-4.246e-22	2841.119249	6.697e-21
872.0199968	-8.985e-21	2075.119829	-3.742e-22	2841.12019	7.11e-21
872.0209384	-8.006e-21	2075.12077	-2.803e-22	2841.121132	7.431e-21
872.02188	-9.613e-21	2075.121712	-2.111e-22	2841.122074	7.64e-21
872.0228217	-1.012e-20	2075.122653	-2.114e-22	2841.123015	7.73e-21
872.0237633	-8.595e-21	2075.123595	-2.769e-22	2841.123957	7.701e-21
872.0247049	-9.575e-21	2075.124537	-3.557e-22	2841.124898	7.57e-21
872.0256466	-1.389e-20	2075.125478	-3.803e-22	2841.12584	7.395e-21
872.0265882	-1.449e-20	2075.12642	-3.128e-22	2841.126782	7.289e-21
872.0275298	-6.618e-21	2075.127362	-1.716e-22	2841.127723	7.403e-21
872.0284715	3.701e-21	2075.128303	-2.252e-23	2841.128665	7.885e-21
872.0294131	6.97e-21	2075.129245	6.315e-23	2841.129607	8.802e-21
872.0303547	2.497e-21	2075.130187	5.479e-23	2841.130548	1.009e-20
872.0312964	-2.566e-21	2075.131128	-1.765e-23	2841.13149	1.155e-20
872.032238	-3.898e-21	2075.13207	-8.346e-23	2841.132432	1.286e-20
872.0331796	-3.519e-21	2075.133011	-7.85e-23	2841.133373	1.371e-20
872.0341213	-3.642e-21	2075.133953	1.2e-23	2841.134315	1.39e-20
872.0350629	-2.845e-21	2075.134895	1.437e-22	2841.135256	1.338e-20
872.0360045	4.931e-22	2075.135836	2.396e-22	2841.136198	1.232e-20
872.0369462	4.976e-21	2075.136778	2.385e-22	2841.13714	1.1e-20
872.0378878	8.001e-21	2075.13772	1.304e-22	2841.138081	9.748e-21
872.0388295	8.166e-21	2075.138661	-4.063e-23	2841.139023	8.8e-21
872.0397711	5.041e-21	2075.139603	-2.062e-22	2841.139965	8.255e-21
872.0407127	-5.232e-22	2075.140545	-3.132e-22	2841.140906	8.064e-21
872.0416544	-4.633e-21	2075.141486	-3.488e-22	2841.141848	8.078e-21
872.042596	-2.295e-21	2075.142428	-3.369e-22	2841.14279	8.126e-21
872.0435376	6.101e-21	2075.143369	-3.13e-22	2841.143731	8.083e-21
872.0444793	1.25e-20	2075.144311	-2.989e-22	2841.144673	7.902e-21
872.0454209	9.405e-21	2075.145253	-2.945e-22	2841.145614	7.605e-21
872.0463625	-2.855e-22	2075.146194	-2.889e-22	2841.146556	7.254e-21
872.0473042	-6.008e-21	2075.147136	-2.781e-22	2841.147498	6.909e-21
872.0482458	-2.839e-21	2075.148078	-2.737e-22	2841.148439	6.615e-21
872.0491874	2.527e-21	2075.149019	-2.936e-22	2841.149381	6.398e-21
872.0501291	1.679e-21	2075.149961	-3.454e-22	2841.150323	6.284e-21
872.0510707	-3.535e-21	2075.150903	-4.123e-22	2841.151264	6.302e-21
872.0520123	-4.487e-21	2075.151844	-4.603e-22	2841.152206	6.48e-21
872.052954	9.169e-22	2075.152786	-4.576e-22	2841.153147	6.819e-21
872.0538956	5.694e-21	2075.153727	-3.988e-22	2841.154089	7.268e-21
872.0548372	5.576e-21	2075.154669	-3.1e-22	2841.155031	7.727e-21
872.0557789	5.616e-21	2075.155611	-2.368e-22	2841.155972	8.071e-21
872.0567205	1.023e-20	2075.156552	-2.175e-22	2841.156914	8.2e-21
872.0576622	1.334e-20	2075.157494	-2.634e-22	2841.157856	8.089e-21
872.0586038	6.677e-21	2075.158436	-3.557e-22	2841.158797	7.81e-21
872.0595454	-5.568e-21	2075.159377	-4.615e-22	2841.159739	7.511e-21
872.0604871	-1.034e-20	2075.160319	-5.537e-22	2841.160681	7.354e-21
872.0614287	-3.68e-21	2075.161261	-6.223e-22	2841.161622	7.437e-21
872.0623703	4.337e-21	2075.162202	-6.678e-22	2841.162564	7.743e-21
872.063312	5.002e-21	2075.163144	-6.883e-22	2841.163505	8.138e-21
872.0642536	2.465e-21	2075.164085	-6.71e-22	2841.164447	8.42e-21
872.0651952	4.191e-21	2075.165027	-5.992e-22	2841.165389	8.415e-21
872.0661369	7.847e-21	2075.165969	-4.687e-22	2841.16633	8.057e-21
872.0670785	6.036e-21	2075.16691	-3.008e-22	2841.167272	7.428e-21
872.0680201	-5.649e-22	2075.167852	-1.388e-22	2841.168214	6.725e-21
872.0689618	-4.091e-21	2075.168794	-2.482e-23	2841.169155	6.182e-21
872.0699034	-1.643e-21	2075.169735	2.537e-23	2841.170097	5.965e-21
872.070845	2.17e-21	2075.170677	3.282e-23	2841.171039	6.099e-21
872.0717867	4.592e-21	2075.171619	3.994e-23	2841.17198	6.461e-21
872.0727283	8.197e-21	2075.17256	7.883e-23	2841.172922	6.839e-21
872.07367	1.323e-20	2075.173502	1.451e-22	2841.173863	7.027e-21
872.0746116	1.453e-20	2075.174443	2.006e-22	2841.174805	6.923e-21
872.0755532	1.001e-20	2075.175385	2.066e-22	2841.175747	6.57e-21
872.0764949	5.775e-21	2075.176327	1.688e-22	2841.176688	6.135e-21
872.0774365	7.481e-21	2075.177268	1.595e-22	2841.17763	5.824e-21
872.0783781	1.143e-20	2075.17821	2.974e-22	2841.178572	5.787e-21
872.0793198	9.966e-21	2075.179152	6.894e-22	2841.179513	6.051e-21
872.0802614	2.885e-21	2075.180093	1.361e-21	2841.180455	6.507e-21
872.081203	-2.711e-21	2075.181035	2.221e-21	2841.181397	6.969e-21
872.0821447	-2.589e-21	2075.181977	3.08e-21	2841.182338	7.26e-21
872.0830863	2.614e-22	2075.182918	3.724e-21	2841.18328	7.295e-21
872.0840279	1.695e-21	2075.18386	3.994e-21	2841.184221	7.115e-21
872.0849696	2.028e-21	2075.184801	3.846e-21	2841.185163	6.863e-21
872.0859112	3.667e-21	2075.185743	3.354e-21	2841.186105	6.708e-21
872.0868528	6.285e-21	2075.186685	2.659e-21	2841.187046	6.77e-21
872.0877945	7.005e-21	2075.187626	1.913e-21	2841.187988	7.061e-21
872.0887361	4.52e-21	2075.188568	1.224e-21	2841.18893	7.482e-21
872.0896777	1.362e-21	2075.18951	6.478e-22	2841.189871	7.874e-21
872.0906194	1.603e-21	2075.190451	2.057e-22	2841.190813	8.093e-21
872.091561	6.225e-21	2075.191393	-9.817e-23	2841.191755	8.069e-21
872.0925027	1.098e-20	2075.192334	-2.659e-22	2841.192696	7.838e-21
872.0934443	1.008e-20	2075.193276	-3.142e-22	2841.193638	7.514e-21
872.0943859	2.828e-21	2075.194218	-2.829e-22	2841.194579	7.24e-21
872.0953276	-4.701e-21	2075.195159	-2.321e-22	2841.195521	7.117e-21
872.0962692	-5.821e-21	2075.196101	-2.186e-22	2841.196463	7.175e-21
872.0972108	-2.637e-22	2075.197043	-2.687e-22	2841.197404	7.365e-21
872.0981525	5.971e-21	2075.197984	-3.625e-22	2841.198346	7.599e-21
872.0990941	6.998e-21	2075.198926	-4.474e-22	2841.199288	7.792e-21
872.1000357	2.415e-21	2075.199868	-4.727e-22	2841.200229	7.906e-21
872.1009774	-2.916e-21	2075.200809	-4.247e-22	2841.201171	7.958e-21
872.101919	-3.615e-21	2075.201751	-3.376e-22	2841.202113	8.002e-21
872.1028606	9.178e-22	2075.202692	-2.74e-22	2841.203054	8.088e-21
872.1038023	5.651e-21	2075.203634	-2.83e-22	2841.203996	8.236e-21
872.1047439	5.927e-21	2075.204576	-3.686e-22	2841.204937	8.413e-21
872.1056855	4.11e-21	2075.205517	-4.851e-22	2841.205879	8.558e-21
872.1066272	6.67e-21	2075.206459	-5.656e-22	2841.206821	8.607e-21
872.1075688	1.391e-20	2075.207401	-5.635e-22	2841.207762	8.529e-21
872.1085104	1.761e-20	2075.208342	-4.801e-22	2841.208704	8.351e-21
872.1094521	1.229e-20	2075.209284	-3.607e-22	2841.209646	8.145e-21
872.1103937	3.594e-21	2075.210226	-2.626e-22	2841.210587	8e-21
872.1113354	1.412e-22	2075.211167	-2.196e-22	2841.211529	7.981e-21
872.112277	1.261e-21	2075.212109	-2.236e-22	2841.21247	8.099e-21
872.1132186	4.262e-22	2075.21305	-2.368e-22	2841.213412	8.296e-21
872.1141603	-2.275e-21	2075.213992	-2.227e-22	2841.214354	8.47e-21
872.1151019	-6.573e-22	2075.214934	-1.744e-22	2841.215295	8.506e-21
872.1160435	4.899e-21	2075.215875	-1.177e-22	2841.216237	8.328e-21
872.1169852	5.89e-21	2075.216817	-9.1e-23	2841.217179	7.928e-21
872.1179268	-1.938e-22	2075.217759	-1.162e-22	2841.21812	7.375e-21
872.1188684	-4.294e-21	2075.2187	-1.822e-22	2841.219062	6.792e-21
872.1198101	-6.115e-23	2075.219642	-2.525e-22	2841.220004	6.323e-21
872.1207517	5.401e-21	2075.220584	-2.923e-22	2841.220945	6.076e-21
872.1216933	3.061e-21	2075.221525	-2.93e-22	2841.221887	6.1e-21
872.122635	-2.781e-21	2075.222467	-2.77e-22	2841.222828	6.363e-21
872.1235766	-1.319e-21	2075.223408	-2.781e-22	2841.22377	6.769e-21
872.1245182	7.062e-21	2075.22435	-3.122e-22	2841.224712	7.196e-21
872.1254599	1.129e-20	2075.225292	-3.597e-22	2841.225653	7.537e-21
872.1264015	6.957e-21	2075.226233	-3.73e-22	2841.226595	7.733e-21
872.1273431	2.085e-21	2075.227175	-3.081e-22	2841.227537	7.791e-21
872.1282848	3.543e-21	2075.228117	-1.537e-22	2841.228478	7.765e-21
872.1292264	7.641e-21	2075.229058	5.497e-23	2841.22942	7.733e-21
872.1301681	8.336e-21	2075.23	2.529e-22	2841.230362	7.749e-21
872.1311097	6.668e-21	2075.230942	3.798e-22	2841.231303	7.827e-21
872.1320513	6.424e-21	2075.231883	4.095e-22	2841.232245	7.922e-21
872.132993	6.584e-21	2075.232825	3.578e-22	2841.233186	7.958e-21
872.1339346	4.538e-21	2075.233766	2.639e-22	2841.234128	7.864e-21
872.1348762	2.767e-21	2075.234708	1.612e-22	2841.23507	7.606e-21
872.1358179	5.609e-21	2075.23565	5.902e-23	2841.236011	7.213e-21
872.1367595	1.124e-20	2075.236591	-5.487e-23	2841.236953	6.773e-21
872.1377011	1.285e-20	2075.237533	-1.925e-22	2841.237895	6.402e-21
872.1386428	7.931e-21	2075.238475	-3.45e-22	2841.238836	6.2e-21
872.1395844	1.837e-21	2075.239416	-4.775e-22	2841.239778	6.211e-21
872.140526	1.055e-21	2075.240358	-5.475e-22	2841.24072	6.41e-21
872.1414677	5.82e-21	2075.2413	-5.324e-22	2841.241661	6.711e-21
872.1424093	1.043e-20	2075.242241	-4.505e-22	2841.242603	7.004e-21
872.1433509	9.701e-21	2075.243183	-3.543e-22	2841.243544	7.201e-21
872.1442926	4.649e-21	2075.244124	-3.041e-22	2841.244486	7.266e-21
872.1452342	1.531e-21	2075.245066	-3.342e-22	2841.245428	7.225e-21
872.1461759	4.51e-21	2075.246008	-4.342e-22	2841.246369	7.148e-21
872.1471175	1.006e-20	2075.246949	-5.571e-22	2841.247311	7.117e-21
872.1480591	1.109e-20	2075.247891	-6.462e-22	2841.248253	7.182e-21
872.1490008	6.287e-21	2075.248833	-6.672e-22	2841.249194	7.355e-21
872.1499424	1.548e-21	2075.249774	-6.229e-22	2841.250136	7.599e-21
872.150884	1.095e-21	2075.250716	-5.451e-22	2841.251078	7.86e-21
872.1518257	2.116e-21	2075.251657	-4.719e-22	2841.252019	8.089e-21
872.1527673	3.836e-22	2075.252599	-4.258e-22	2841.252961	8.262e-21
872.1537089	-3.397e-21	2075.253541	-4.068e-22	2841.253902	8.383e-21
872.1546506	-6.118e-21	2075.254482	-4.009e-22	2841.254844	8.467e-21
872.1555922	-6.598e-21	2075.255424	-3.946e-22	2841.255786	8.522e-21
872.1565338	-3.588e-21	2075.256366	-3.861e-22	2841.256727	8.536e-21
872.1574755	5.256e-21	2075.257307	-3.806e-22	2841.257669	8.478e-21
872.1584171	1.683e-20	2075.258249	-3.812e-22	2841.258611	8.32e-21
872.1593587	2.025e-20	2075.259191	-3.816e-22	2841.259552	8.058e-21
872.1603004	9.35e-21	2075.260132	-3.674e-22	2841.260494	7.72e-21
872.161242	-5.931e-21	2075.261074	-3.297e-22	2841.261436	7.366e-21
872.1621836	-1.042e-20	2075.262015	-2.768e-22	2841.262377	7.061e-21
872.1631253	-3.33e-21	2075.262957	-2.347e-22	2841.263319	6.849e-21
872.1640669	2.908e-21	2075.263899	-2.326e-22	2841.26426	6.726e-21
872.1650086	2.323e-21	2075.26484	-2.82e-22	2841.265202	6.649e-21
872.1659502	1.926e-21	2075.265782	-3.623e-22	2841.266144	6.552e-21
872.1668918	5.928e-21	2075.266724	-4.253e-22	2841.267085	6.387e-21
872.1678335	6.95e-21	2075.267665	-4.179e-22	2841.268027	6.156e-21
872.1687751	9.097e-23	2075.268607	-3.108e-22	2841.268969	5.914e-21
872.1697167	-5.703e-21	2075.269549	-1.166e-22	2841.26991	5.752e-21
872.1706584	-9.955e-22	2075.27049	1.145e-22	2841.270852	5.755e-21
872.1716	7.778e-21	2075.271432	3.174e-22	2841.271794	5.959e-21
872.1725416	7.283e-21	2075.272373	4.411e-22	2841.272735	6.33e-21
872.1734833	-1.975e-21	2075.273315	4.688e-22	2841.273677	6.771e-21
872.1744249	-6.915e-21	2075.274257	4.181e-22	2841.274618	7.162e-21
872.1753665	-2.203e-21	2075.275198	3.246e-22	2841.27556	7.411e-21
872.1763082	3.386e-21	2075.27614	2.23e-22	2841.276502	7.489e-21
872.1772498	2.138e-21	2075.277082	1.339e-22	2841.277443	7.441e-21
872.1781914	-2.035e-21	2075.278023	6.269e-23	2841.278385	7.355e-21
872.1791331	-2.207e-21	2075.278965	6.848e-24	2841.279327	7.311e-21
872.1800747	1.382e-21	2075.279907	-3.787e-23	2841.280268	7.342e-21
872.1810163	4.619e-21	2075.280848	-7.62e-23	2841.28121	7.413e-21
872.181958	6.254e-21	2075.28179	-1.154e-22	2841.282151	7.442e-21
872.1828996	6.603e-21	2075.282731	-1.665e-22	2841.283093	7.35e-21
872.1838413	4.809e-21	2075.283673	-2.363e-22	2841.284035	7.111e-21
872.1847829	1.682e-21	2075.284615	-3.177e-22	2841.284976	6.786e-21
872.1857245	5.273e-22	2075.285556	-3.843e-22	2841.285918	6.505e-21
872.1866662	1.597e-21	2075.286498	-3.968e-22	2841.28686	6.415e-21
872.1876078	8.123e-22	2075.28744	-3.237e-22	2841.287801	6.615e-21
872.1885494	-2.21e-21	2075.288381	-1.642e-22	2841.288743	7.095e-21
872.1894911	-9.481e-22	2075.289323	4.173e-23	2841.289685	7.725e-21
872.1904327	7.615e-21	2075.290265	2.257e-22	2841.290626	8.298e-21
872.1913743	1.486e-20	2075.291206	3.245e-22	2841.291568	8.605e-21
872.192316	1.044e-20	2075.292148	3.143e-22	2841.292509	8.523e-21
872.1932576	-2.588e-21	2075.293089	2.275e-22	2841.293451	8.068e-21
872.1941992	-1.101e-20	2075.294031	1.367e-22	2841.294393	7.396e-21
872.1951409	-8.192e-21	2075.294973	1.133e-22	2841.295334	6.747e-21
872.1960825	-1.154e-22	2075.295914	1.834e-22	2841.296276	6.351e-21
872.1970241	4.887e-21	2075.296856	3.108e-22	2841.297218	6.346e-21
872.1979658	5.322e-21	2075.297798	4.17e-22	2841.298159	6.723e-21
872.1989074	3.987e-21	2075.298739	4.333e-22	2841.299101	7.346e-21
872.1998491	2.57e-21	2075.299681	3.53e-22	2841.300043	8.002e-21
872.2007907	1.632e-21	2075.300623	2.543e-22	2841.300984	8.489e-21
872.2017323	1.434e-21	2075.301564	2.738e-22	2841.301926	8.689e-21
872.202674	2.997e-22	2075.302506	5.422e-22	2841.302867	8.601e-21
872.2036156	-4.09e-21	2075.303447	1.114e-21	2841.303809	8.324e-21
872.2045572	-9.83e-21	2075.304389	1.927e-21	2841.304751	8.005e-21
872.2054989	-1.131e-20	2075.305331	2.814e-21	2841.305692	7.776e-21
872.2064405	-6.975e-21	2075.306272	3.563e-21	2841.306634	7.703e-21
872.2073821	-2.631e-21	2075.307214	3.996e-21	2841.307576	7.779e-21
872.2083238	-3.681e-21	2075.308156	4.028e-21	2841.308517	7.935e-21
872.2092654	-7.367e-21	2075.309097	3.684e-21	2841.309459	8.083e-21
872.210207	-7.082e-21	2075.310039	3.077e-21	2841.310401	8.153e-21
872.2111487	-2.238e-21	2075.310981	2.346e-21	2841.311342	8.108e-21
872.2120903	1.033e-21	2075.311922	1.617e-21	2841.312284	7.947e-21
872.2130319	-1.104e-21	2075.312864	9.755e-22	2841.313225	7.684e-21
872.2139736	-4.764e-21	2075.313805	4.688e-22	2841.314167	7.337e-21
872.2149152	-3.797e-21	2075.314747	1.191e-22	2841.315109	6.922e-21
872.2158568	2.021e-21	2075.315689	-6.499e-23	2841.31605	6.466e-21
872.2167985	6.963e-21	2075.31663	-9.109e-23	2841.316992	6.017e-21
872.2177401	7.085e-21	2075.317572	8.043e-24	2841.317934	5.655e-21
872.2186818	5.24e-21	2075.318514	1.706e-22	2841.318875	5.474e-21
872.2196234	6.342e-21	2075.319455	3.156e-22	2841.319817	5.555e-21
872.220565	9.212e-21	2075.320397	3.705e-22	2841.320759	5.925e-21
872.2215067	7.248e-21	2075.321338	2.989e-22	2841.3217	6.538e-21
872.2224483	-1.437e-21	2075.32228	1.162e-22	2841.322642	7.271e-21
872.2233899	-8.92e-21	2075.323222	-1.168e-22	2841.323583	7.963e-21
872.2243316	-6.768e-21	2075.324163	-3.229e-22	2841.324525	8.464e-21
872.2252732	2.479e-21	2075.325105	-4.424e-22	2841.325467	8.693e-21
872.2262148	8.497e-21	2075.326047	-4.573e-22	2841.326408	8.658e-21
872.2271565	6.918e-21	2075.326988	-3.93e-22	2841.32735	8.45e-21
872.2280981	3.519e-21	2075.32793	-3.012e-22	2841.328292	8.195e-21
872.2290397	3.942e-21	2075.328872	-2.342e-22	2841.329233	8.001e-21
872.2299814	6.366e-21	2075.329813	-2.229e-22	2841.330175	7.908e-21
872.230923	6.971e-21	2075.330755	-2.69e-22	2841.331117	7.884e-21
872.2318646	6.228e-21	2075.331696	-3.52e-22	2841.332058	7.852e-21
872.2328063	5.614e-21	2075.332638	-4.405e-22	2841.333	7.739e-21
872.2337479	3.634e-21	2075.33358	-5.065e-22	2841.333941	7.526e-21
872.2346895	9.001e-23	2075.334521	-5.327e-22	2841.334883	7.264e-21
872.2356312	-7.77e-22	2075.335463	-5.15e-22	2841.335825	7.058e-21
872.2365728	2.961e-21	2075.336405	-4.618e-22	2841.336766	7.01e-21
872.2375145	5.795e-21	2075.337346	-3.908e-22	2841.337708	7.162e-21
872.2384561	3.031e-21	2075.338288	-3.231e-22	2841.33865	7.471e-21
872.2393977	-3.348e-22	2075.33923	-2.76e-22	2841.339591	7.808e-21
872.2403394	2.542e-21	2075.340171	-2.535e-22	2841.340533	8.017e-21
872.241281	7.413e-21	2075.341113	-2.432e-22	2841.341475	7.985e-21
872.2422226	4.187e-21	2075.342054	-2.205e-22	2841.342416	7.696e-21
872.2431643	-6.043e-21	2075.342996	-1.624e-22	2841.343358	7.252e-21
872.2441059	-1.094e-20	2075.343938	-6.333e-23	2841.344299	6.83e-21
872.2450475	-5.427e-21	2075.344879	5.575e-23	2841.345241	6.611e-21
872.2459892	1.236e-21	2075.345821	1.538e-22	2841.346183	6.704e-21
872.2469308	8.091e-22	2075.346763	1.894e-22	2841.347124	7.099e-21
872.2478724	-1.917e-21	2075.347704	1.438e-22	2841.348066	7.667e-21
872.2488141	3.348e-22	2075.348646	3.521e-23	2841.349008	8.218e-21
872.2497557	3.987e-21	2075.349588	-8.815e-23	2841.349949	8.577e-21
872.2506973	1.356e-21	2075.350529	-1.728e-22	2841.350891	8.649e-21
872.251639	-5.201e-21	2075.351471	-1.88e-22	2841.351832	8.445e-21
872.2525806	-6.356e-21	2075.352412	-1.42e-22	2841.352774	8.066e-21
872.2535223	-2.159e-22	2075.353354	-7.565e-23	2841.353716	7.638e-21
872.2544639	5.672e-21	2075.354296	-3.576e-23	2841.354657	7.263e-21
872.2554055	5.963e-21	2075.355237	-4.532e-23	2841.355599	6.973e-21
872.2563472	3.304e-21	2075.356179	-8.98e-23	2841.356541	6.744e-21
872.2572888	2.134e-21	2075.357121	-1.259e-22	2841.357482	6.526e-21
872.2582304	3.44e-21	2075.358062	-1.117e-22	2841.358424	6.297e-21
872.2591721	6.263e-21	2075.359004	-3.456e-23	2841.359366	6.084e-21
872.2601137	8.703e-21	2075.359946	7.694e-23	2841.360307	5.964e-21
872.2610553	7.234e-21	2075.360887	1.672e-22	2841.361249	6.021e-21
872.261997	5.042e-22	2075.361829	1.843e-22	2841.36219	6.302e-21
872.2629386	-6.195e-21	2075.36277	1.109e-22	2841.363132	6.781e-21
872.2638802	-5.794e-21	2075.363712	-2.785e-23	2841.364074	7.363e-21
872.2648219	1.201e-21	2075.364654	-1.778e-22	2841.365015	7.925e-21
872.2657635	7.483e-21	2075.365595	-2.872e-22	2841.365957	8.372e-21
872.2667051	8.675e-21	2075.366537	-3.32e-22	2841.366899	8.679e-21
872.2676468	6.404e-21	2075.367479	-3.243e-22	2841.36784	8.896e-21
872.2685884	2.298e-21	2075.36842	-2.982e-22	2841.368782	9.119e-21
872.26953	-3.177e-21	2075.369362	-2.859e-22	2841.369724	9.429e-21
872.2704717	-5.472e-21	2075.370304	-2.981e-22	2841.370665	9.841e-21
872.2714133	1.317e-21	2075.371245	-3.232e-22	2841.371607	1.029e-20
872.272355	1.363e-20	2075.372187	-3.393e-22	2841.372548	1.065e-20
872.2732966	1.878e-20	2075.373128	-3.33e-22	2841.37349	1.08e-20
872.2742382	1.086e-20	2075.37407	-3.086e-22	2841.374432	1.068e-20
872.2751799	-1.347e-21	2075.375012	-2.833e-22	2841.375373	1.034e-20
872.2761215	-7.092e-21	2075.375953	-2.723e-22	2841.376315	9.882e-21
872.2770631	-6.073e-21	2075.376895	-2.758e-22	2841.377257	9.466e-21
872.2780048	-2.637e-21	2075.377837	-2.775e-22	2841.378198	9.196e-21
872.2789464	3.271e-21	2075.378778	-2.562e-22	2841.37914	9.095e-21
872.279888	1.096e-20	2075.37972	-2.006e-22	2841.380082	9.101e-21
872.2808297	1.273e-20	2075.380662	-1.199e-22	2841.381023	9.103e-21
872.2817713	4.124e-21	2075.381603	-4.017e-23	2841.381965	9.009e-21
872.2827129	-5.118e-21	2075.382545	8.916e-24	2841.382906	8.793e-21
872.2836546	-2.762e-21	2075.383486	9.468e-24	2841.383848	8.504e-21
872.2845962	7.146e-21	2075.384428	-3.649e-23	2841.38479	8.239e-21
872.2855378	9.979e-21	2075.38537	-1.118e-22	2841.385731	8.076e-21
872.2864795	3.385e-21	2075.386311	-1.94e-22	2841.386673	8.037e-21
872.2874211	-3.008e-22	2075.387253	-2.662e-22	2841.387615	8.063e-21
872.2883627	4.143e-21	2075.388195	-3.198e-22	2841.388556	8.057e-21
872.2893044	6.488e-21	2075.389136	-3.535e-22	2841.389498	7.942e-21
872.290246	-3.822e-23	2075.390078	-3.674e-22	2841.39044	7.717e-21
872.2911877	-5.887e-21	2075.391019	-3.617e-22	2841.391381	7.479e-21
872.2921293	-9.909e-22	2075.391961	-3.396e-22	2841.392323	7.379e-21
872.2930709	8.131e-21	2075.392903	-3.094e-22	2841.393264	7.552e-21
872.2940126	8.707e-21	2075.393844	-2.836e-22	2841.394206	8.029e-21
872.2949542	1.671e-21	2075.394786	-2.697e-22	2841.395148	8.71e-21
872.2958958	-1.461e-21	2075.395728	-2.625e-22	2841.396089	9.377e-21
872.2968375	2.926e-21	2075.396669	-2.408e-22	2841.397031	9.783e-21
872.2977791	7.756e-21	2075.397611	-1.751e-22	2841.397973	9.756e-21
872.2987207	8.778e-21	2075.398553	-4.476e-23	2841.398914	9.278e-21
872.2996624	9.169e-21	2075.399494	1.456e-22	2841.399856	8.499e-21
872.300604	1.023e-20	2075.400436	3.619e-22	2841.400798	7.675e-21
872.3015456	8.24e-21	2075.401377	5.504e-22	2841.401739	7.067e-21
872.3024873	2.788e-21	2075.402319	6.59e-22	2841.402681	6.833e-21
872.3034289	-8.824e-22	2075.403261	6.582e-22	2841.403622	6.978e-21
872.3043705	-7.181e-22	2075.404202	5.506e-22	2841.404564	7.371e-21
872.3053122	-1.278e-21	2075.405144	3.656e-22	2841.405506	7.815e-21
872.3062538	-5.067e-21	2075.406086	1.439e-22	2841.406447	8.148e-21
872.3071954	-7.446e-21	2075.407027	-7.675e-23	2841.407389	8.303e-21
872.3081371	-4.289e-21	2075.407969	-2.684e-22	2841.408331	8.321e-21
872.3090787	1.104e-21	2075.408911	-4.106e-22	2841.409272	8.302e-21
872.3100204	2.954e-21	2075.409852	-4.881e-22	2841.410214	8.333e-21
872.310962	4.036e-22	2075.410794	-4.92e-22	2841.411156	8.427e-21
872.3119036	-3.774e-21	2075.411735	-4.276e-22	2841.412097	8.514e-21
872.3128453	-7.518e-21	2075.412677	-3.218e-22	2841.413039	8.487e-21
872.3137869	-8.855e-21	2075.413619	-2.203e-22	2841.41398	8.265e-21
872.3147285	-5.339e-21	2075.41456	-1.71e-22	2841.414922	7.853e-21
872.3156702	1.587e-21	2075.415502	-2.017e-22	2841.415864	7.348e-21
872.3166118	5.453e-21	2075.416444	-3.011e-22	2841.416805	6.899e-21
872.3175534	2.592e-21	2075.417385	-4.217e-22	2841.417747	6.63e-21
872.3184951	-1.97e-21	2075.418327	-5.026e-22	2841.418689	6.576e-21
872.3194367	-1.084e-21	2075.419269	-5.018e-22	2841.41963	6.668e-21
872.3203783	4.81e-21	2075.42021	-4.2e-22	2841.420572	6.765e-21
872.32132	9.089e-21	2075.421152	-3.003e-22	2841.421513	6.738e-21
872.3222616	7.883e-21	2075.422093	-2.046e-22	2841.422455	6.543e-21
872.3232032	3.158e-21	2075.423035	-1.781e-22	2841.423397	6.249e-21
872.3241449	-1.409e-21	2075.423977	-2.268e-22	2841.424338	6.013e-21
872.3250865	-3.248e-21	2075.424918	-3.175e-22	2841.42528	5.991e-21
872.3260282	-1.261e-21	2075.42586	-4.022e-22	2841.426222	6.258e-21
872.3269698	2.359e-21	2075.426802	-4.48e-22	2841.427163	6.755e-21
872.3279114	2.508e-21	2075.427743	-4.529e-22	2841.428105	7.31e-21
872.3288531	-2.142e-21	2075.428685	-4.401e-22	2841.429047	7.712e-21
872.3297947	-5.044e-21	2075.429627	-4.348e-22	2841.429988	7.819e-21
872.3307363	1.548e-23	2075.430568	-4.414e-22	2841.43093	7.625e-21
872.331678	8.376e-21	2075.43151	-4.394e-22	2841.431871	7.266e-21
872.3326196	8.854e-21	2075.432451	-3.998e-22	2841.432813	6.95e-21
872.3335612	-1.183e-21	2075.433393	-3.127e-22	2841.433755	6.856e-21
872.3345029	-1.204e-20	2075.434335	-2.014e-22	2841.434696	7.041e-21
872.3354445	-1.455e-20	2075.435276	-1.145e-22	2841.435638	7.406e-21
872.3363861	-1.023e-20	2075.436218	-9.826e-23	2841.43658	7.753e-21
872.3373278	-6.374e-21	2075.43716	-1.646e-22	2841.437521	7.878e-21
872.3382694	-6.482e-21	2075.438101	-2.796e-22	2841.438463	7.68e-21
872.339211	-8.553e-21	2075.439043	-3.799e-22	2841.439405	7.216e-21
872.3401527	-8.814e-21	2075.439985	-4.09e-22	2841.440346	6.676e-21
872.3410943	-4.48e-21	2075.440926	-3.507e-22	2841.441288	6.294e-21
872.3420359	3.48e-21	2075.441868	-2.376e-22	2841.442229	6.234e-21
872.3429776	8.562e-21	2075.442809	-1.311e-22	2841.443171	6.512e-21
872.3439192	4.496e-21	2075.443751	-8.346e-23	2841.444113	6.987e-21
872.3448609	-5.044e-21	2075.444693	-1.061e-22	2841.445054	7.437e-21
872.3458025	-8.612e-21	2075.445634	-1.665e-22	2841.445996	7.665e-21
872.3467441	-2.209e-21	2075.446576	-2.117e-22	2841.446938	7.592e-21
872.3476858	4.061e-21	2075.447518	-2.049e-22	2841.447879	7.295e-21
872.3486274	-4.701e-23	2075.448459	-1.478e-22	2841.448821	6.958e-21
872.349569	-9.928e-21	2075.449401	-7.785e-23	2841.449763	6.776e-21
872.3505107	-1.321e-20	2075.450342	-3.98e-23	2841.450704	6.857e-21
872.3514523	-7.451e-21	2075.451284	-5.414e-23	2841.451646	7.17e-21
872.3523939	-1.538e-21	2075.452226	-1.039e-22	2841.452587	7.563e-21
872.3533356	-1.111e-21	2075.453167	-1.483e-22	2841.453529	7.842e-21
872.3542772	-2.228e-21	2075.454109	-1.553e-22	2841.454471	7.87e-21
872.3552188	-7.437e-22	2075.455051	-1.275e-22	2841.455412	7.637e-21
872.3561605	1.004e-21	2075.455992	-1.055e-22	2841.456354	7.259e-21
872.3571021	2.406e-22	2075.456934	-1.424e-22	2841.457296	6.92e-21
872.3580437	-7.888e-22	2075.457876	-2.658e-22	2841.458237	6.784e-21
872.3589854	2.391e-22	2075.458817	-4.544e-22	2841.459179	6.915e-21
872.359927	8.725e-22	2075.459759	-6.438e-22	2841.460121	7.258e-21
872.3608686	-1.465e-21	2075.4607	-7.611e-22	2841.461062	7.673e-21
872.3618103	-4.327e-21	2075.461642	-7.67e-22	2841.462004	8.007e-21
872.3627519	-4.287e-21	2075.462584	-6.786e-22	2841.462945	8.163e-21
872.3636936	-2.597e-21	2075.463525	-5.589e-22	2841.463887	8.138e-21
872.3646352	-2.361e-21	2075.464467	-4.78e-22	2841.464829	8e-21
872.3655768	-2.934e-21	2075.465409	-4.716e-22	2841.46577	7.837e-21
872.3665185	-1.59e-21	2075.46635	-5.215e-22	2841.466712	7.701e-21
872.3674601	1.391e-21	2075.467292	-5.706e-22	2841.467654	7.579e-21
872.3684017	3.483e-21	2075.468234	-5.618e-22	2841.468595	7.418e-21
872.3693434	3.973e-21	2075.469175	-4.756e-22	2841.469537	7.168e-21
872.370285	3.481e-21	2075.470117	-3.41e-22	2841.470479	6.834e-21
872.3712266	1.393e-21	2075.471058	-2.139e-22	2841.47142	6.495e-21
872.3721683	-2.276e-21	2075.472	-1.368e-22	2841.472362	6.272e-21
872.3731099	-4.637e-21	2075.472942	-1.057e-22	2841.473303	6.275e-21
872.3740515	-4.02e-21	2075.473883	-6.995e-23	2841.474245	6.531e-21
872.3749932	-4.027e-21	2075.474825	3.769e-23	2841.475187	6.966e-21
872.3759348	-8.007e-21	2075.475767	2.538e-22	2841.476128	7.421e-21
872.3768764	-1.139e-20	2075.476708	5.522e-22	2841.47707	7.727e-21
872.3778181	-6.774e-21	2075.47765	8.48e-22	2841.478012	7.778e-21
872.3787597	3.639e-21	2075.478592	1.036e-21	2841.478953	7.589e-21
872.3797014	8.43e-21	2075.479533	1.045e-21	2841.479895	7.282e-21
872.380643	2.28e-21	2075.480475	8.715e-22	2841.480836	7.037e-21
872.3815846	-6.634e-21	2075.481416	5.836e-22	2841.481778	6.993e-21
872.3825263	-8.816e-21	2075.482358	2.812e-22	2841.48272	7.184e-21
872.3834679	-5.714e-21	2075.4833	4.78e-23	2841.483661	7.52e-21
872.3844095	-3.849e-21	2075.484241	-8.539e-23	2841.484603	7.823e-21
872.3853512	-2.82e-21	2075.485183	-1.414e-22	2841.485545	7.916e-21
872.3862928	1.953e-21	2075.486125	-1.681e-22	2841.486486	7.707e-21
872.3872344	7.528e-21	2075.487066	-2.028e-22	2841.487428	7.237e-21
872.3881761	5.027e-21	2075.488008	-2.477e-22	2841.48837	6.662e-21
872.3891177	-5.749e-21	2075.48895	-2.77e-22	2841.489311	6.183e-21
872.3900593	-1.311e-20	2075.489891	-2.663e-22	2841.490253	5.959e-21
872.391001	-9.433e-21	2075.490833	-2.211e-22	2841.491194	6.032e-21
872.3919426	-2.272e-21	2075.491774	-1.835e-22	2841.492136	6.315e-21
872.3928842	-2.852e-21	2075.492716	-2.108e-22	2841.493078	6.63e-21
872.3938259	-8.596e-21	2075.493658	-3.368e-22	2841.494019	6.791e-21
872.3947675	-7.175e-21	2075.494599	-5.405e-22	2841.494961	6.683e-21
872.3957091	3.498e-21	2075.495541	-7.47e-22	2841.495903	6.313e-21
872.3966508	1.023e-20	2075.496483	-8.616e-22	2841.496844	5.804e-21
872.3975924	3.478e-21	2075.497424	-8.215e-22	2841.497786	5.343e-21
872.3985341	-7.33e-21	2075.498366	-6.341e-22	2841.498728	5.112e-21
872.3994757	-6.327e-21	2075.499308	-3.786e-22	2841.499669	5.22e-21
872.4004173	6.408e-21	2075.500249	-1.681e-22	2841.500611	5.674e-21
872.401359	1.496e-20	2075.501191	-8.943e-23	2841.501552	6.394e-21
872.4023006	9.909e-21	2075.502132	-1.574e-22	2841.502494	7.251e-21
872.4032422	4.56e-22	2075.503074	-3.058e-22	2841.503436	8.13e-21
872.4041839	-6.711e-22	2075.504016	-4.239e-22	2841.504377	8.98e-21
872.4051255	4.984e-21	2075.504957	-4.16e-22	2841.505319	9.835e-21
872.4060671	6.767e-21	2075.505899	-2.53e-22	2841.506261	1.082e-20
872.4070088	2.345e-21	2075.506841	1.37e-23	2841.507202	1.21e-20
872.4079504	-3.772e-22	2075.507782	2.794e-22	2841.508144	1.384e-20
872.408892	2.413e-21	2075.508724	4.408e-22	2841.509086	1.613e-20
872.4098337	4.722e-21	2075.509666	4.461e-22	2841.510027	1.894e-20
872.4107753	1.703e-21	2075.510607	3.165e-22	2841.510969	2.208e-20
872.4117169	-2.697e-21	2075.511549	1.281e-22	2841.51191	2.518e-20
872.4126586	-3.828e-21	2075.51249	-3.153e-23	2841.512852	2.778e-20
872.4136002	-4.293e-21	2075.513432	-1.052e-22	2841.513794	2.942e-20
872.4145418	-7.258e-21	2075.514374	-8.76e-23	2841.514735	2.975e-20
872.4154835	-8.151e-21	2075.515315	-1.728e-23	2841.515677	2.863e-20
872.4164251	-1.796e-21	2075.516257	5.166e-23	2841.516619	2.62e-20
872.4173668	6.145e-21	2075.517199	8.007e-23	2841.51756	2.288e-20
872.4183084	5.034e-21	2075.51814	5.823e-23	2841.518502	1.919e-20
872.41925	-4.1e-21	2075.519082	2.758e-24	2841.519444	1.57e-20
872.4201917	-8.527e-21	2075.520023	-5.91e-23	2841.520385	1.283e-20
872.4211333	-2.497e-21	2075.520965	-1.061e-22	2841.521327	1.077e-20
872.4220749	4.256e-21	2075.521907	-1.312e-22	2841.522268	9.472e-21
872.4230166	1.583e-21	2075.522848	-1.389e-22	2841.52321	8.703e-21
872.4239582	-6.083e-21	2075.52379	-1.383e-22	2841.524152	8.179e-21
872.4248998	-8.259e-21	2075.524732	-1.369e-22	2841.525093	7.68e-21
872.4258415	-5.474e-21	2075.525673	-1.387e-22	2841.526035	7.127e-21
872.4267831	-6.999e-21	2075.526615	-1.46e-22	2841.526977	6.585e-21
872.4277247	-1.372e-20	2075.527557	-1.597e-22	2841.527918	6.205e-21
872.4286664	-1.499e-20	2075.528498	-1.779e-22	2841.52886	6.13e-21
872.429608	-5.397e-21	2075.52944	-1.943e-22	2841.529802	6.406e-21
872.4305496	4.846e-21	2075.530381	-2e-22	2841.530743	6.953e-21
872.4314913	3.134e-21	2075.531323	-1.885e-22	2841.531685	7.581e-21
872.4324329	-7.473e-21	2075.532265	-1.634e-22	2841.532626	8.063e-21
872.4333745	-1.225e-20	2075.533206	-1.402e-22	2841.533568	8.223e-21
872.4343162	-5.058e-21	2075.534148	-1.399e-22	2841.53451	7.993e-21
872.4352578	3.998e-21	2075.53509	-1.766e-22	2841.535451	7.439e-21
872.4361995	3.105e-21	2075.536031	-2.451e-22	2841.536393	6.724e-21
872.4371411	-5.276e-21	2075.536973	-3.214e-22	2841.537335	6.048e-21
872.4380827	-8.856e-21	2075.537915	-3.735e-22	2841.538276	5.585e-21
872.4390244	-2.697e-21	2075.538856	-3.819e-22	2841.539218	5.438e-21
872.439966	4.89e-21	2075.539798	-3.549e-22	2841.54016	5.62e-21
872.4409076	4.292e-21	2075.540739	-3.262e-22	2841.541101	6.077e-21
872.4418493	-3.023e-21	2075.541681	-3.358e-22	2841.542043	6.71e-21
872.4427909	-7.886e-21	2075.542623	-4.026e-22	2841.542984	7.411e-21
872.4437325	-5.685e-21	2075.543564	-5.062e-22	2841.543926	8.08e-21
872.4446742	-1.586e-22	2075.544506	-5.923e-22	2841.544868	8.641e-21
872.4456158	3.636e-21	2075.545448	-6.005e-22	2841.545809	9.037e-21
872.4465574	4.833e-21	2075.546389	-4.998e-22	2841.546751	9.242e-21
872.4474991	4.259e-21	2075.547331	-3.119e-22	2841.547693	9.252e-21
872.4484407	1.374e-21	2075.548273	-1.056e-22	2841.548634	9.095e-21
872.4493823	-3.265e-21	2075.549214	3.686e-23	2841.549576	8.824e-21
872.450324	-5.91e-21	2075.550156	6.15e-23	2841.550517	8.506e-21
872.4512656	-3.703e-21	2075.551097	-2.923e-23	2841.551459	8.21e-21
872.4522073	9.97e-22	2075.552039	-1.786e-22	2841.552401	7.983e-21
872.4531489	3.583e-21	2075.552981	-3.093e-22	2841.553342	7.843e-21
872.4540905	3.048e-21	2075.553922	-3.65e-22	2841.554284	7.77e-21
872.4550322	1.573e-21	2075.554864	-3.4e-22	2841.555226	7.715e-21
872.4559738	-2.993e-22	2075.555806	-2.764e-22	2841.556167	7.621e-21
872.4569154	-3.963e-21	2075.556747	-2.344e-22	2841.557109	7.437e-21
872.4578571	-8.705e-21	2075.557689	-2.542e-22	2841.558051	7.142e-21
872.4587987	-1.158e-20	2075.558631	-3.321e-22	2841.558992	6.754e-21
872.4597403	-1.173e-20	2075.559572	-4.235e-22	2841.559934	6.338e-21
872.460682	-1.115e-20	2075.560514	-4.729e-22	2841.560875	5.987e-21
872.4616236	-1.045e-20	2075.561455	-4.463e-22	2841.561817	5.806e-21
872.4625652	-7.866e-21	2075.562397	-3.515e-22	2841.562759	5.875e-21
872.4635069	-3.571e-21	2075.563339	-2.316e-22	2841.5637	6.22e-21
872.4644485	-1.054e-21	2075.56428	-1.378e-22	2841.564642	6.787e-21
872.4653901	-2.051e-21	2075.565222	-1.013e-22	2841.565584	7.446e-21
872.4663318	-3.719e-21	2075.566164	-1.182e-22	2841.566525	8.023e-21
872.4672734	-3.176e-21	2075.567105	-1.58e-22	2841.567467	8.354e-21
872.468215	-1.335e-21	2075.568047	-1.857e-22	2841.568409	8.349e-21
872.4691567	4.23e-22	2075.568989	-1.85e-22	2841.56935	8.034e-21
872.4700983	3.464e-21	2075.56993	-1.665e-22	2841.570292	7.558e-21
872.47104	7.938e-21	2075.570872	-1.58e-22	2841.571233	7.143e-21
872.4719816	9.374e-21	2075.571813	-1.843e-22	2841.572175	6.998e-21
872.4729232	4.758e-21	2075.572755	-2.509e-22	2841.573117	7.229e-21
872.4738649	-6.444e-22	2075.573697	-3.398e-22	2841.574058	7.782e-21
872.4748065	7.592e-22	2075.574638	-4.2e-22	2841.575	8.445e-21
872.4757481	7.131e-21	2075.57558	-4.64e-22	2841.575942	8.93e-21
872.4766898	8.487e-21	2075.576522	-4.607e-22	2841.576883	8.983e-21
872.4776314	8.67e-22	2075.577463	-4.183e-22	2841.577825	8.501e-21
872.478573	-7.872e-21	2075.578405	-3.576e-22	2841.578767	7.589e-21
872.4795147	-9.625e-21	2075.579347	-3.014e-22	2841.579708	6.531e-21
872.4804563	-6.668e-21	2075.580288	-2.675e-22	2841.58065	5.685e-21
872.4813979	-5.673e-21	2075.58123	-2.648e-22	2841.581591	5.346e-21
872.4823396	-6.202e-21	2075.582171	-2.93e-22	2841.582533	5.622e-21
872.4832812	-2.579e-21	2075.583113	-3.428e-22	2841.583475	6.402e-21
872.4842228	4.588e-21	2075.584055	-3.963e-22	2841.584416	7.404e-21
872.4851645	6.91e-21	2075.584996	-4.291e-22	2841.585358	8.289e-21
872.4861061	3.345e-22	2075.585938	-4.193e-22	2841.5863	8.803e-21
872.4870477	-7.551e-21	2075.58688	-3.598e-22	2841.587241	8.865e-21
872.4879894	-7.029e-21	2075.587821	-2.668e-22	2841.588183	8.579e-21
872.488931	5.743e-22	2075.588763	-1.792e-22	2841.589125	8.162e-21
872.4898727	4.537e-21	2075.589704	-1.414e-22	2841.590066	7.827e-21
872.4908143	-8.958e-22	2075.590646	-1.784e-22	2841.591008	7.693e-21
872.4917559	-9.055e-21	2075.591588	-2.758e-22	2841.591949	7.738e-21
872.4926976	-1.041e-20	2075.592529	-3.795e-22	2841.592891	7.843e-21
872.4936392	-5.467e-21	2075.593471	-4.191e-22	2841.593833	7.866e-21
872.4945808	-3.306e-21	2075.594413	-3.468e-22	2841.594774	7.739e-21
872.4955225	-8.333e-21	2075.595354	-1.667e-22	2841.595716	7.498e-21
872.4964641	-1.419e-20	2075.596296	6.246e-23	2841.596658	7.267e-21
872.4974057	-1.317e-20	2075.597238	2.595e-22	2841.597599	7.182e-21
872.4983474	-6.589e-21	2075.598179	3.725e-22	2841.598541	7.309e-21
872.499289	-1.385e-21	2075.599121	4.197e-22	2841.599483	7.608e-21
872.5002306	1.217e-22	2075.600062	4.941e-22	2841.600424	7.949e-21
872.5011723	9.568e-22	2075.601004	7.191e-22	2841.601366	8.187e-21
872.5021139	1.552e-21	2075.601946	1.178e-21	2841.602307	8.241e-21
872.5030555	-1.376e-21	2075.602887	1.851e-21	2841.603249	8.144e-21
872.5039972	-7.097e-21	2075.603829	2.6e-21	2841.604191	8.027e-21
872.5049388	-9.557e-21	2075.604771	3.213e-21	2841.605132	8.044e-21
872.5058805	-6.783e-21	2075.605712	3.492e-21	2841.606074	8.284e-21
872.5068221	-4.694e-21	2075.606654	3.343e-21	2841.607016	8.712e-21
872.5077637	-7.036e-21	2075.607596	2.822e-21	2841.607957	9.175e-21
872.5087054	-8.171e-21	2075.608537	2.111e-21	2841.608899	9.48e-21
872.509647	-2.626e-21	2075.609479	1.438e-21	2841.609841	9.494e-21
872.5105886	4.097e-21	2075.61042	9.827e-22	2841.610782	9.222e-21
872.5115303	3.201e-21	2075.611362	8.045e-22	2841.611724	8.813e-21
872.5124719	-2.708e-21	2075.612304	8.387e-22	2841.612665	8.482e-21
872.5134135	-3.515e-21	2075.613245	9.452e-22	2841.613607	8.399e-21
872.5143552	1.387e-21	2075.614187	9.868e-22	2841.614549	8.587e-21
872.5152968	2.032e-21	2075.615129	8.948e-22	2841.61549	8.891e-21
872.5162384	-4.55e-21	2075.61607	6.909e-22	2841.616432	9.049e-21
872.5171801	-8.27e-21	2075.617012	4.614e-22	2841.617374	8.825e-21
872.5181217	-3.015e-21	2075.617954	3.025e-22	2841.618315	8.139e-21
872.5190633	1.922e-21	2075.618895	2.697e-22	2841.619257	7.144e-21
872.520005	-3.559e-21	2075.619837	3.545e-22	2841.620198	6.173e-21
872.5209466	-1.315e-20	2075.620778	4.975e-22	2841.62114	5.611e-21
872.5218882	-1.353e-20	2075.62172	6.232e-22	2841.622082	5.712e-21
872.5228299	-4.967e-21	2075.622662	6.777e-22	2841.623023	6.479e-21
872.5237715	4.897e-22	2075.623603	6.495e-22	2841.623965	7.642e-21
872.5247132	-8.041e-22	2075.624545	5.636e-22	2841.624907	8.758e-21
872.5256548	2.427e-22	2075.625487	4.611e-22	2841.625848	9.397e-21
872.5265964	7.565e-21	2075.626428	3.725e-22	2841.62679	9.323e-21
872.5275381	1.134e-20	2075.62737	3.03e-22	2841.627732	8.589e-21
872.5284797	3.792e-21	2075.628312	2.339e-22	2841.628673	7.508e-21
872.5294213	-6.844e-21	2075.629253	1.391e-22	2841.629615	6.514e-21
872.530363	-7.833e-21	2075.630195	4.366e-24	2841.630556	5.968e-21
872.5313046	-2.649e-22	2075.631136	-1.574e-22	2841.631498	6.021e-21
872.5322462	3.888e-21	2075.632078	-3.072e-22	2841.63244	6.566e-21
872.5331879	-3.191e-22	2075.63302	-3.958e-22	2841.633381	7.308e-21
872.5341295	-5.727e-21	2075.633961	-3.886e-22	2841.634323	7.917e-21
872.5350711	-5.874e-21	2075.634903	-2.867e-22	2841.635265	8.17e-21
872.5360128	-3.547e-21	2075.635845	-1.329e-22	2841.636206	8.038e-21
872.5369544	-3.817e-21	2075.636786	2.436e-24	2841.637148	7.67e-21
872.537896	-5.439e-21	2075.637728	5.46e-23	2841.63809	7.296e-21
872.5388377	-3.888e-21	2075.63867	-2.114e-24	2841.639031	7.1e-21
872.5397793	7.861e-22	2075.639611	-1.362e-22	2841.639973	7.131e-21
872.5407209	3.842e-21	2075.640553	-2.685e-22	2841.640914	7.298e-21
872.5416626	2.268e-21	2075.641494	-3.105e-22	2841.641856	7.43e-21
872.5426042	-2.135e-21	2075.642436	-2.104e-22	2841.642798	7.385e-21
872.5435459	-5.868e-21	2075.643378	1.563e-23	2841.643739	7.13e-21
872.5444875	-7.278e-21	2075.644319	2.862e-22	2841.644681	6.765e-21
872.5454291	-6.644e-21	2075.645261	4.932e-22	2841.645623	6.47e-21
872.5463708	-4.905e-21	2075.646203	5.57e-22	2841.646564	6.408e-21
872.5473124	-3.515e-21	2075.647144	4.671e-22	2841.647506	6.638e-21
872.548254	-4.389e-21	2075.648086	2.86e-22	2841.648448	7.074e-21
872.5491957	-8.265e-21	2075.649028	1.116e-22	2841.649389	7.519e-21
872.5501373	-1.288e-20	2075.649969	2.068e-23	2841.650331	7.756e-21
872.5510789	-1.426e-20	2075.650911	2.551e-23	2841.651272	7.651e-21
872.5520206	-1.082e-20	2075.651852	7.101e-23	2841.652214	7.218e-21
872.5529622	-5.4e-21	2075.652794	7.11e-23	2841.653156	6.62e-21
872.5539038	-1.954e-21	2075.653736	-3.475e-23	2841.654097	6.102e-21
872.5548455	-9.359e-22	2075.654677	-2.413e-22	2841.655039	5.889e-21
872.5557871	1.137e-22	2075.655619	-4.791e-22	2841.655981	6.099e-21
872.5567287	1.985e-21	2075.656561	-6.538e-22	2841.656922	6.697e-21
872.5576704	2.56e-21	2075.657502	-7.02e-22	2841.657864	7.515e-21
872.558612	4.721e-22	2075.658444	-6.259e-22	2841.658806	8.322e-21
872.5595537	-2.841e-21	2075.659385	-4.879e-22	2841.659747	8.911e-21
872.5604953	-5.614e-21	2075.660327	-3.703e-22	2841.660689	9.166e-21
872.5614369	-7.357e-21	2075.661269	-3.249e-22	2841.66163	9.093e-21
872.5623786	-7.01e-21	2075.66221	-3.466e-22	2841.662572	8.793e-21
872.5633202	-3.305e-21	2075.663152	-3.87e-22	2841.663514	8.411e-21
872.5642618	1.1e-21	2075.664094	-3.939e-22	2841.664455	8.079e-21
872.5652035	3.404e-22	2075.665035	-3.518e-22	2841.665397	7.868e-21
872.5661451	-6.022e-21	2075.665977	-2.933e-22	2841.666339	7.78e-21
872.5670867	-9.657e-21	2075.666919	-2.756e-22	2841.66728	7.764e-21
872.5680284	-4.283e-21	2075.66786	-3.38e-22	2841.668222	7.749e-21
872.56897	4.006e-21	2075.668802	-4.699e-22	2841.669164	7.684e-21
872.5699116	4.542e-21	2075.669743	-6.132e-22	2841.670105	7.56e-21
872.5708533	-1.879e-21	2075.670685	-6.976e-22	2841.671047	7.412e-21
872.5717949	-4.092e-21	2075.671627	-6.856e-22	2841.671988	7.307e-21
872.5727365	2.215e-21	2075.672568	-5.955e-22	2841.67293	7.308e-21
872.5736782	8.405e-21	2075.67351	-4.892e-22	2841.673872	7.448e-21
872.5746198	6.875e-21	2075.674452	-4.316e-22	2841.674813	7.701e-21
872.5755614	1.691e-21	2075.675393	-4.48e-22	2841.675755	7.988e-21
872.5765031	-3.784e-22	2075.676335	-5.099e-22	2841.676697	8.193e-21
872.5774447	-6.352e-22	2075.677277	-5.569e-22	2841.677638	8.207e-21
872.5783864	-2.598e-21	2075.678218	-5.405e-22	2841.67858	7.976e-21
872.579328	-2.82e-21	2075.67916	-4.594e-22	2841.679521	7.528e-21
872.5802696	2.591e-21	2075.680101	-3.613e-22	2841.680463	6.976e-21
872.5812113	7.509e-21	2075.681043	-3.128e-22	2841.681405	6.492e-21
872.5821529	3.178e-21	2075.681985	-3.544e-22	2841.682346	6.241e-21
872.5830945	-6.393e-21	2075.682926	-4.722e-22	2841.683288	6.324e-21
872.5840362	-8.685e-21	2075.683868	-6.059e-22	2841.68423	6.734e-21
872.5849778	-2.002e-21	2075.68481	-6.86e-22	2841.685171	7.355e-21
872.5859194	1.789e-21	2075.685751	-6.756e-22	2841.686113	8e-21
872.5868611	-3.57e-21	2075.686693	-5.908e-22	2841.687055	8.483e-21
872.5878027	-8.943e-21	2075.687635	-4.869e-22	2841.687996	8.68e-21
872.5887443	-5.271e-21	2075.688576	-4.223e-22	2841.688938	8.575e-21
872.589686	2.136e-21	2075.689518	-4.227e-22	2841.689879	8.252e-21
872.5906276	3.129e-21	2075.690459	-4.726e-22	2841.690821	7.845e-21
872.5915692	-1.679e-21	2075.691401	-5.316e-22	2841.691763	7.484e-21
872.5925109	-5e-21	2075.692343	-5.662e-22	2841.692704	7.241e-21
872.5934525	-6.464e-21	2075.693284	-5.705e-22	2841.693646	7.114e-21
872.5943941	-1.078e-20	2075.694226	-5.629e-22	2841.694588	7.054e-21
872.5953358	-1.59e-20	2075.695168	-5.643e-22	2841.695529	7.009e-21
872.5962774	-1.475e-20	2075.696109	-5.747e-22	2841.696471	6.963e-21
872.5972191	-7.837e-21	2075.697051	-5.693e-22	2841.697413	6.944e-21
872.5981607	-3.222e-21	2075.697993	-5.164e-22	2841.698354	7.006e-21
872.5991023	-2.875e-21	2075.698934	-4.052e-22	2841.699296	7.182e-21
872.600044	-1.59e-22	2075.699876	-2.617e-22	2841.700237	7.448e-21
872.6009856	6.244e-21	2075.700817	-1.399e-22	2841.701179	7.715e-21
872.6019272	7.32e-21	2075.701759	-9.182e-23	2841.702121	7.866e-21
872.6028689	-1.312e-21	2075.702701	-1.341e-22	2841.703062	7.811e-21
872.6038105	-9.584e-21	2075.703642	-2.382e-22	2841.704004	7.541e-21
872.6047521	-7.142e-21	2075.704584	-3.458e-22	2841.704946	7.144e-21
872.6056938	5.287e-22	2075.705526	-4.047e-22	2841.705887	6.776e-21
872.6066354	4.723e-22	2075.706467	-3.978e-22	2841.706829	6.589e-21
872.607577	-7.713e-21	2075.707409	-3.494e-22	2841.707771	6.658e-21
872.6085187	-1.211e-20	2075.708351	-3.046e-22	2841.708712	6.942e-21
872.6094603	-7.271e-21	2075.709292	-2.968e-22	2841.709654	7.299e-21
872.6104019	-6.023e-22	2075.710234	-3.274e-22	2841.710595	7.547e-21
872.6113436	1.486e-21	2075.711175	-3.681e-22	2841.711537	7.555e-21
872.6122852	2.488e-21	2075.712117	-3.861e-22	2841.712479	7.303e-21
872.6132268	5.746e-21	2075.713059	-3.679e-22	2841.71342	6.893e-21
872.6141685	5.807e-21	2075.714	-3.289e-22	2841.714362	6.495e-21
872.6151101	-1.628e-21	2075.714942	-2.984e-22	2841.715304	6.267e-21
872.6160518	-8.61e-21	2075.715884	-2.945e-22	2841.716245	6.273e-21
872.6169934	-4.808e-21	2075.716825	-3.073e-22	2841.717187	6.457e-21
872.617935	5.384e-21	2075.717767	-3.046e-22	2841.718129	6.675e-21
872.6188767	7.186e-21	2075.718708	-2.559e-22	2841.71907	6.777e-21
872.6198183	-2.611e-21	2075.71965	-1.587e-22	2841.720012	6.692e-21
872.6207599	-9.932e-21	2075.720592	-4.605e-23	2841.720953	6.475e-21
872.6217016	-4.197e-21	2075.721533	3.102e-23	2841.721895	6.288e-21
872.6226432	5.892e-21	2075.722475	3.603e-23	2841.722837	6.325e-21
872.6235848	5.175e-21	2075.723417	-2.905e-23	2841.723778	6.717e-21
872.6245265	-6.078e-21	2075.724358	-1.226e-22	2841.72472	7.465e-21
872.6254681	-1.404e-20	2075.7253	-1.912e-22	2841.725662	8.433e-21
872.6264097	-1.185e-20	2075.726242	-2.017e-22	2841.726603	9.406e-21
872.6273514	-6.548e-21	2075.727183	-1.635e-22	2841.727545	1.018e-20
872.628293	-5.124e-21	2075.728125	-1.197e-22	2841.728487	1.064e-20
872.6292346	-4.949e-21	2075.729066	-1.181e-22	2841.729428	1.08e-20
872.6301763	-2.446e-21	2075.730008	-1.789e-22	2841.73037	1.076e-20
872.6311179	-1.459e-21	2075.73095	-2.806e-22	2841.731311	1.067e-20
872.6320596	-5.399e-21	2075.731891	-3.75e-22	2841.732253	1.057e-20
872.6330012	-8.515e-21	2075.732833	-4.167e-22	2841.733195	1.047e-20
872.6339428	-4.533e-21	2075.733775	-3.878e-22	2841.734136	1.027e-20
872.6348845	1.07e-21	2075.734716	-3.041e-22	2841.735078	9.86e-21
872.6358261	-1.671e-21	2075.735658	-1.98e-22	2841.73602	9.224e-21
872.6367677	-1.006e-20	2075.7366	-9.522e-23	2841.736961	8.427e-21
872.6377094	-1.128e-20	2075.737541	-2.666e-24	2841.737903	7.624e-21
872.638651	-2.65e-21	2075.738483	8.526e-23	2841.738845	6.988e-21
872.6395926	3.327e-21	2075.739424	1.683e-22	2841.739786	6.631e-21
872.6405343	-1.621e-21	2075.740366	2.28e-22	2841.740728	6.545e-21
872.6414759	-9.112e-21	2075.741308	2.341e-22	2841.741669	6.613e-21
872.6424175	-9.093e-21	2075.742249	1.658e-22	2841.742611	6.665e-21
872.6433592	-5.934e-21	2075.743191	3.631e-23	2841.743553	6.565e-21
872.6443008	-8.295e-21	2075.744133	-1.045e-22	2841.744494	6.277e-21
872.6452424	-1.145e-20	2075.745074	-1.932e-22	2841.745436	5.887e-21
872.6461841	-4.744e-21	2075.746016	-1.893e-22	2841.746378	5.549e-21
872.6471257	7.376e-21	2075.746958	-1.045e-22	2841.747319	5.416e-21
872.6480673	8.184e-21	2075.747899	5.056e-25	2841.748261	5.552e-21
872.649009	-5.663e-21	2075.748841	4.987e-23	2841.749202	5.904e-21
872.6499506	-1.727e-20	2075.749782	-1.195e-24	2841.750144	6.328e-21
872.6508923	-1.402e-20	2075.750724	-1.372e-22	2841.751086	6.656e-21
872.6518339	-4.47e-21	2075.751666	-2.904e-22	2841.752027	6.778e-21
872.6527755	-2.646e-21	2075.752607	-3.819e-22	2841.752969	6.686e-21
872.6537172	-6.826e-21	2075.753549	-3.708e-22	2841.753911	6.474e-21
872.6546588	-6.17e-21	2075.754491	-2.801e-22	2841.754852	6.281e-21
872.6556004	-3.482e-22	2075.755432	-1.815e-22	2841.755794	6.218e-21
872.6565421	1.727e-21	2075.756374	-1.506e-22	2841.756736	6.321e-21
872.6574837	-9.993e-22	2075.757316	-2.184e-22	2841.757677	6.539e-21
872.6584253	-1.968e-22	2075.758257	-3.525e-22	2841.758619	6.772e-21
872.659367	6.066e-21	2075.759199	-4.786e-22	2841.75956	6.93e-21
872.6603086	8.994e-21	2075.76014	-5.267e-22	2841.760502	6.978e-21
872.6612502	3.584e-21	2075.761082	-4.754e-22	2841.761444	6.943e-21
872.6621919	-3.468e-21	2075.762024	-3.622e-22	2841.762385	6.883e-21
872.6631335	-5.218e-21	2075.762965	-2.576e-22	2841.763327	6.843e-21
872.6640751	-4.424e-21	2075.763907	-2.191e-22	2841.764269	6.814e-21
872.6650168	-6.401e-21	2075.764849	-2.554e-22	2841.76521	6.739e-21
872.6659584	-9.705e-21	2075.76579	-3.244e-22	2841.766152	6.552e-21
872.6669	-1.054e-20	2075.766732	-3.634e-22	2841.767094	6.23e-21
872.6678417	-1.011e-20	2075.767674	-3.319e-22	2841.768035	5.838e-21
872.6687833	-1.061e-20	2075.768615	-2.39e-22	2841.768977	5.521e-21
872.669725	-9.087e-21	2075.769557	-1.37e-22	2841.769918	5.443e-21
872.6706666	-3.024e-21	2075.770498	-8.732e-23	2841.77086	5.716e-21
872.6716082	2.217e-21	2075.77144	-1.213e-22	2841.771802	6.328e-21
872.6725499	1.099e-22	2075.772382	-2.193e-22	2841.772743	7.126e-21
872.6734915	-5.599e-21	2075.773323	-3.24e-22	2841.773685	7.866e-21
872.6744331	-5.684e-21	2075.774265	-3.741e-22	2841.774627	8.309e-21
872.6753748	-4.739e-22	2075.775207	-3.42e-22	2841.775568	8.321e-21
872.6763164	-1.147e-22	2075.776148	-2.473e-22	2841.77651	7.935e-21
872.677258	-8.269e-21	2075.77709	-1.453e-22	2841.777452	7.342e-21
872.6781997	-1.542e-20	2075.778032	-9.467e-23	2841.778393	6.811e-21
872.6791413	-1.299e-20	2075.778973	-1.256e-22	2841.779335	6.578e-21
872.6800829	-5.828e-21	2075.779915	-2.293e-22	2841.780276	6.749e-21
872.6810246	-4.271e-21	2075.780856	-3.661e-22	2841.781218	7.269e-21
872.6819662	-9.032e-21	2075.781798	-4.896e-22	2841.78216	7.944e-21
872.6829078	-1.169e-20	2075.78274	-5.684e-22	2841.783101	8.538e-21
872.6838495	-7.634e-21	2075.783681	-5.951e-22	2841.784043	8.867e-21
872.6847911	-1.135e-21	2075.784623	-5.792e-22	2841.784985	8.867e-21
872.6857328	2.069e-21	2075.785565	-5.354e-22	2841.785926	8.607e-21
872.6866744	1.574e-21	2075.786506	-4.738e-22	2841.786868	8.235e-21
872.687616	3.289e-22	2075.787448	-3.98e-22	2841.78781	7.903e-21
872.6885577	-3.707e-23	2075.788389	-3.119e-22	2841.788751	7.7e-21
872.6894993	-7.988e-23	2075.789331	-2.243e-22	2841.789693	7.624e-21
872.6904409	-1.027e-21	2075.790273	-1.497e-22	2841.790634	7.604e-21
872.6913826	-3.492e-21	2075.791214	-1.024e-22	2841.791576	7.551e-21
872.6923242	-6.475e-21	2075.792156	-8.824e-23	2841.792518	7.417e-21
872.6932658	-7.71e-21	2075.793098	-1.029e-22	2841.793459	7.226e-21
872.6942075	-6.384e-21	2075.794039	-1.337e-22	2841.794401	7.06e-21
872.6951491	-4.641e-21	2075.794981	-1.71e-22	2841.795343	7.016e-21
872.6960907	-4.486e-21	2075.795923	-2.131e-22	2841.796284	7.153e-21
872.6970324	-4.472e-21	2075.796864	-2.685e-22	2841.797226	7.454e-21
872.697974	-2.381e-21	2075.797806	-3.478e-22	2841.798168	7.823e-21
872.6989156	-1.192e-22	2075.798747	-4.515e-22	2841.799109	8.125e-21
872.6998573	-1.894e-21	2075.799689	-5.632e-22	2841.800051	8.233e-21
872.7007989	-7.348e-21	2075.800631	-6.497e-22	2841.800992	8.089e-21
872.7017405	-1.078e-20	2075.801572	-6.735e-22	2841.801934	7.721e-21
872.7026822	-8.504e-21	2075.802514	-6.093e-22	2841.802876	7.241e-21
872.7036238	-3.329e-21	2075.803456	-4.596e-22	2841.803817	6.796e-21
872.7045655	1.812e-22	2075.804397	-2.587e-22	2841.804759	6.522e-21
872.7055071	1.249e-21	2075.805339	-6.388e-23	2841.805701	6.489e-21
872.7064487	1.165e-21	2075.806281	6.531e-23	2841.806642	6.684e-21
872.7073904	-7.254e-22	2075.807222	9e-23	2841.807584	7.012e-21
872.708332	-5.505e-21	2075.808164	6.389e-24	2841.808526	7.336e-21
872.7092736	-1.106e-20	2075.809105	-1.527e-22	2841.809467	7.519e-21
872.7102153	-1.375e-20	2075.810047	-3.331e-22	2841.810409	7.476e-21
872.7111569	-1.272e-20	2075.810989	-4.812e-22	2841.81135	7.204e-21
872.7120985	-9.864e-21	2075.81193	-5.619e-22	2841.812292	6.787e-21
872.7130402	-6.522e-21	2075.812872	-5.63e-22	2841.813234	6.372e-21
872.7139818	-3.319e-21	2075.813814	-4.836e-22	2841.814175	6.127e-21
872.7149234	-1.842e-21	2075.814755	-3.143e-22	2841.815117	6.177e-21
872.7158651	-2.582e-21	2075.815697	-2.224e-23	2841.816059	6.571e-21
872.7168067	-2.217e-21	2075.816639	4.446e-22	2841.817	7.246e-21
872.7177483	2.383e-21	2075.81758	1.131e-21	2841.817942	8.045e-21
872.71869	7.708e-21	2075.818522	2.036e-21	2841.818883	8.756e-21
872.7196316	6.667e-21	2075.819463	3.081e-21	2841.819825	9.177e-21
872.7205732	-6.188e-22	2075.820405	4.105e-21	2841.820767	9.181e-21
872.7215149	-5.082e-21	2075.821347	4.902e-21	2841.821708	8.753e-21
872.7224565	-9.252e-22	2075.822288	5.283e-21	2841.82265	8.004e-21
872.7233982	5.768e-21	2075.82323	5.14e-21	2841.823592	7.13e-21
872.7243398	5.236e-21	2075.824172	4.496e-21	2841.824533	6.352e-21
872.7252814	-2.812e-21	2075.825113	3.496e-21	2841.825475	5.853e-21
872.7262231	-1.005e-20	2075.826055	2.36e-21	2841.826417	5.72e-21
872.7271647	-1.095e-20	2075.826997	1.309e-21	2841.827358	5.936e-21
872.7281063	-7.1e-21	2075.827938	4.981e-22	2841.8283	6.388e-21
872.729048	-1.718e-21	2075.82888	-1.765e-23	2841.829241	6.916e-21
872.7299896	3.268e-21	2075.829821	-2.747e-22	2841.830183	7.361e-21
872.7309312	4.768e-21	2075.830763	-3.618e-22	2841.831125	7.609e-21
872.7318729	2.897e-22	2075.831705	-3.735e-22	2841.832066	7.616e-21
872.7328145	-6.084e-21	2075.832646	-3.745e-22	2841.833008	7.403e-21
872.7337561	-6.279e-21	2075.833588	-3.906e-22	2841.83395	7.045e-21
872.7346978	2.452e-22	2075.83453	-4.196e-22	2841.834891	6.641e-21
872.7356394	3.967e-21	2075.835471	-4.501e-22	2841.835833	6.288e-21
872.736581	-1.374e-21	2075.836413	-4.75e-22	2841.836775	6.06e-21
872.7375227	-9.053e-21	2075.837355	-4.916e-22	2841.837716	5.99e-21
872.7384643	-9.337e-21	2075.838296	-4.95e-22	2841.838658	6.068e-21
872.739406	-3.554e-21	2075.839238	-4.724e-22	2841.839599	6.248e-21
872.7403476	-1.559e-22	2075.840179	-4.087e-22	2841.840541	6.455e-21
872.7412892	-6.237e-22	2075.841121	-3.008e-22	2841.841483	6.618e-21
872.7422309	6.55e-22	2075.842063	-1.724e-22	2841.842424	6.69e-21
872.7431725	3.656e-21	2075.843004	-7.381e-23	2841.843366	6.664e-21
872.7441141	1.38e-21	2075.843946	-6.361e-23	2841.844308	6.582e-21
872.7450558	-6.435e-21	2075.844888	-1.759e-22	2841.845249	6.51e-21
872.7459974	-9.607e-21	2075.845829	-3.928e-22	2841.846191	6.515e-21
872.746939	-3.285e-21	2075.846771	-6.38e-22	2841.847133	6.635e-21
872.7478807	2.356e-21	2075.847713	-8.073e-22	2841.848074	6.854e-21
872.7488223	-3.099e-21	2075.848654	-8.183e-22	2841.849016	7.116e-21
872.7497639	-1.298e-20	2075.849596	-6.584e-22	2841.849957	7.342e-21
872.7507056	-1.264e-20	2075.850537	-4.013e-22	2841.850899	7.473e-21
872.7516472	-1.794e-21	2075.851479	-1.721e-22	2841.851841	7.496e-21
872.7525888	4.645e-21	2075.852421	-7.408e-23	2841.852782	7.445e-21
872.7535305	-1.543e-21	2075.853362	-1.131e-22	2841.853724	7.385e-21
872.7544721	-1.083e-20	2075.854304	-1.614e-22	2841.854666	7.37e-21
872.7554137	-1.121e-20	2075.855246	8.962e-24	2841.855607	7.411e-21
872.7563554	-4.227e-21	2075.856187	6.311e-22	2841.856549	7.464e-21
872.757297	6.045e-22	2075.857129	1.831e-21	2841.857491	7.452e-21
872.7582387	2.599e-23	2075.85807	3.557e-21	2841.858432	7.309e-21
872.7591803	-2.359e-21	2075.859012	5.59e-21	2841.859374	7.024e-21
872.7601219	-5.484e-21	2075.859954	7.641e-21	2841.860315	6.666e-21
872.7610636	-1.176e-20	2075.860895	9.486e-21	2841.861257	6.359e-21
872.7620052	-1.951e-20	2075.861837	1.106e-20	2841.862199	6.234e-21
872.7629468	-2.22e-20	2075.862779	1.247e-20	2841.86314	6.367e-21
872.7638885	-1.706e-20	2075.86372	1.388e-20	2841.864082	6.734e-21
872.7648301	-9.326e-21	2075.864662	1.537e-20	2841.865024	7.219e-21
872.7657717	-5.572e-21	2075.865604	1.68e-20	2841.865965	7.662e-21
872.7667134	-6.108e-21	2075.866545	1.783e-20	2841.866907	7.926e-21
872.767655	-6.199e-21	2075.867487	1.799e-20	2841.867849	7.969e-21
872.7685966	-3.041e-21	2075.868428	1.695e-20	2841.86879	7.855e-21
872.7695383	7.181e-22	2075.86937	1.467e-20	2841.869732	7.723e-21
872.7704799	2.939e-22	2075.870312	1.146e-20	2841.870673	7.713e-21
872.7714215	-4.867e-21	2075.871253	7.902e-21	2841.871615	7.887e-21
872.7723632	-8.899e-21	2075.872195	4.647e-21	2841.872557	8.186e-21
872.7733048	-5.68e-21	2075.873137	2.161e-21	2841.873498	8.456e-21
872.7742464	2.545e-21	2075.874078	6.174e-22	2841.87444	8.513e-21
872.7751881	6.185e-21	2075.87502	-1.089e-22	2841.875382	8.238e-21
872.7761297	5.027e-22	2075.875962	-3.217e-22	2841.876323	7.645e-21
872.7770714	-7.172e-21	2075.876903	-3.359e-22	2841.877265	6.885e-21
872.778013	-7.425e-21	2075.877845	-3.512e-22	2841.878207	6.194e-21
872.7789546	-2.316e-21	2075.878786	-4.122e-22	2841.879148	5.794e-21
872.7798963	-1.765e-21	2075.879728	-4.614e-22	2841.88009	5.801e-21
872.7808379	-7.625e-21	2075.88067	-4.286e-22	2841.881031	6.182e-21
[truncated: 998,000+ more rows]
